# Supplementary material for: Genetic Signatures of Exceptional Longevity in Humans
Source: PLoS One. 2012 Jan 18;7(1):e29848. doi: 10.1371/journal.pone.0029848 (PMC3261167; doi:10.1371/journal.pone.0029848)
Supplement: Table S1 — List of 281 SNPs included in the genetic risk model. This is an excel file with 3 worksheets. “README” worksheet describes the column contents; “281 SNPs” worksheet describes the list of 281 SNPs used in the ensemble genetic risk models. This includes details about call rate by array type and phenotype, details of QC, statistical analysis. “Functional annotation” worksheet includes functional annotation of the 281 SNPs. (XLS) [file pone.0029848.s022.xls]

## Sheet: 281 SNPs
SNP	Gene	Allele A	Allele B	CR.cases.final	CR.contr.final	max.bayes	min.pval	HWE(Exact)	N.cases	N.contr	f_cases_A	f_controls_A	BF.GA	BF.AA	BF.DA	BF.RA	PVAL.GA	PVAL.AA	PVAL.DA	PVAL.RA	OR.AB.AA	OR.BB.AA	OR.A.B	OR.A.B.1	OR.A.B.2	n_cases_AA	n_cases_AB	n_cases_BB	n_controls_AA	n_controls_AB	n_controls_BB	chromosome	cytogeneticband	MAF_HapmapCEU	f_A_370_cent	CR_cent_370	f_A_1M_cent	CR_cent_1M	f_A_370_contr	CR_370_contr	f_A_550	CR_550	f_A_300	CR_300	EH.370	CS.370	EH.1M	CS.1M	f_A_610_cent
rs2075650	TOMM40/APOE	A	G	1	0.998906	7.98357	2.35736e-10	0.279857	801	913	0.924658	0.855738	7.72732	7.98357	3.35488	6.31753	2.89e-09	2.35736e-10	0.000250205	1.03e-08	0.5387	0.118423	0.483333	0.133466	0.491383	683	117	1	674	216	23	chr19	q13.32	0.858333	0.915652	1	0.941176	1	0.857741	1	0.855156	0.997683	0.843137	1	-0.0065	0.9289	0.0547	0.9289	0.935484
rs1322048	TEK	A	G	0.998752	0.997812	3.91771	2.93598e-06	0.0136292	800	912	0.366584	0.313457	2.81138	1.0062	-0.802196	3.91771	1.26e-05	0.00117073	0.191303	2.94e-06	0.480562	0.488942	0.78891	0.876241	0.484423	123	340	337	73	425	414	chr9	p21.2	0.708333	0.373693	0.998255	0.361765	1	0.336134	0.995781	0.31713	0.998841	0.294118	1	-0.021	0.9738	-0.0572	0.9738	0.322581
rs12629971	EIF4E3	A	G	0.993758	0.998906	3.90067	1.90074e-06	0.303041	796	913	0.117794	0.176503	3.02877	3.90067	3.36664	0.588042	1.95e-05	1.90074e-06	7.44e-06	0.0248833	1.47082	2.32589	1.60522	1.65186	2.07672	13	160	623	33	255	625	chr3	p13	0.858333	0.116667	0.991274	0.129412	1	0.138075	1	0.188439	1	0.161184	0.993377	-0.0016	0.604	-0.0748	0.604	0.120968
rs1456669	NA	A	C	1	0.992341	3.58796	4.0511e-06	0.600201	801	907	0.160025	0.107811	3.02733	3.2102	3.58796	-0.383717	1.94e-05	8.60364e-06	4.05e-06	0.373583	1.01744	0.603393	0.634284	0.592305	0.682398	16	223	562	12	170	725	chr3	q24	0.883333	0.168696	1	0.158824	1	0.111814	0.991561	0.118575	0.989571	0.124183	1	0.0182	0.7416	0.0466	0.7416	0.104839
rs6801173	EIF4E3	A	G	1	1	3.23547	8.16179e-06	0.292154	801	914	0.138232	0.195961	2.38199	3.23547	2.87593	0.292887	6.81e-05	8.16179e-06	2.2e-05	0.0412319	1.319	2.01002	1.51941	1.5793	1.78995	19	182	600	40	277	597	chr3	p13	0.805085	0.133043	1	0.155882	1	0.146444	1	0.213295	1	0.166667	1	0.0159	0.9604	-0.1447	0.9604	0.16129
rs337656	NA	A	G	0.998752	0.997812	3.17808	5.73615e-05	0.0934559	800	912	0.812344	0.768053	2.22877	0.932389	3.17808	-0.339958	0.000133536	0.00175015	5.74e-05	0.0539352	0.916896	0.334936	0.764933	0.345308	0.820723	518	265	17	548	306	58	chr12	q22	0.762712	0.811847	0.998255	0.817647	1	0.78903	0.991561	0.753179	1	0.833333	1	0.0511	1	0.0145	1	0.782258
rs997675	NA	A	G	0.997503	0.998906	3.17574	1.40557e-05	0.030788	799	913	0.410737	0.359016	2.09164	0.755662	-0.896319	3.17574	5.81e-05	0.00211108	0.264078	1.41e-05	0.540723	0.557575	0.803551	0.890313	0.547873	150	356	293	102	451	360	chr9	p21.2	0.616667	0.418118	0.998255	0.402367	0.994048	0.378151	0.995781	0.371098	1	0.343137	1	-0.0249	1	-0.0528	1	0.370968
rs2247549	NA	A	G	0.995006	0.998906	3.17523	3.19763e-05	0.142414	797	913	0.0544431	0.0885246	3.17523	2.20397	2.93375	-0.267852	3.67e-05	0.000163626	3.2e-05	0.599161	0.352564	0.677535	1.6868	1.83926	0.621867	5	75	717	3	154	756	chr10	q21.3	0.933333	0.0611888	0.994764	0.0352941	1	0.0983264	1	0.0798611	0.998841	0.0915033	1	-0.0023	0.665	0.0307	0.665	0.0737705
rs9899404	GIP	A	G	0.998752	0.997812	3.17073	1.08873e-05	0.45087	800	912	0.473192	0.408643	2.17295	1.78836	3.17073	-0.577258	4.91e-05	0.00016488	1.09e-05	0.13644	0.984664	0.617588	0.769325	0.624545	0.825913	162	433	205	158	429	325	chr17	q21.32	0.616667	0.483449	0.998255	0.452941	1	0.393305	1	0.417245	0.998841	0.391447	0.993377	0.0419	0.7009	0.1293	0.7009	0.435484
rs1340573	NA	A	G	0.998752	0.997812	3.1269	0.000391042	0.00140204	800	912	0.90212	0.886214	2.15888	-0.646435	3.1269	-1.05912	0.000804399	0.146359	0.000391042	0.683674	1.06472	0.140818	0.845051	0.139201	0.944843	646	153	1	728	162	22	chr13	q21.2	0.9	0.899826	0.998255	0.911765	1	0.895397	1	0.881808	0.997683	0.875	0.993377	-0.0089	0.6345	0.0906	0.6345	0.870968
rs4977756	NA	A	G	0.993758	1	3.05218	7.97433e-06	0.887414	796	914	0.552005	0.627729	2.25719	3.05218	2.16174	1.47075	3.87e-05	7.97433e-06	0.000144195	0.000588386	1.2869	1.8988	1.3685	1.64318	1.42585	248	383	165	359	430	125	chr9	p21.3	0.658333	0.563047	0.993019	0.511765	1	0.623431	1	0.610983	1	0.69281	1	-0.0232	1	0.0006	1	0.557377
rs4073968	NA	A	G	0.997503	1	3.04721	1.23645e-05	0.856429	799	914	0.304619	0.241266	2.25197	2.46307	3.04721	-0.34835	5.38e-05	3.63928e-05	1.24e-05	0.128513	0.933763	0.614456	0.725893	0.651117	0.737605	63	360	376	54	332	528	chr4	p14	0.708333	0.301047	0.99651	0.3	1	0.280335	1	0.252601	1	0.232026	1	0.0239	1	-0.0034	1	0.362903
rs147295	ELL2	A	G	0.998752	1	3.03009	3.67015e-05	0.058342	800	914	0.291771	0.323144	2.22274	-0.461471	-1.20014	3.03009	6.96e-05	0.0512432	0.919595	3.67e-05	2.23296	1.9811	1.15886	1.01455	2.09765	47	372	381	108	374	432	chr5	q15	0.708333	0.291812	0.998255	0.297059	1	0.320084	1	0.323121	1	0.297386	1	0.0685	0.9956	0.16	0.9956	0.290323
rs4802234	CEACAM16	A	C	1	0.998906	2.99525	9.22073e-06	0.208271	801	913	0.402242	0.478142	2.35786	2.99525	2.67513	0.919019	3.06e-05	9.22073e-06	3.25e-05	0.00297204	1.26415	1.84127	1.36158	1.55411	1.45762	128	388	285	199	475	239	chr19	q13.31	0.516667	0.410435	1	0.382353	1	0.462185	0.995781	0.462428	1	0.513072	1	0.031	1	-0.0409	1	0.387097
rs8083511	TNFRSF11A	A	C	0.998752	1	2.95138	0.000116571	0.00122288	800	914	0.830424	0.808406	2.03267	-0.63207	2.95138	-1.15741	0.000246111	0.103768	0.000116571	0.80222	1.099	0.332434	0.861614	0.323194	0.969342	543	244	13	614	251	49	chr18	q21.33	0.791667	0.831882	0.998255	0.841176	1	0.792887	1	0.810983	1	0.784314	1	0.0138	1	0.0921	1	0.766129
rs4871976	PHYHIP	A	G	1	0.995624	2.93397	4.49156e-05	0.00658458	801	910	0.720423	0.758224	1.82702	0.0790737	2.93397	-0.9702	0.000160911	0.0130994	4.49e-05	0.323537	0.98	2.25791	1.21702	2.27791	1.10581	428	299	74	509	363	38	chr8	p21.3	0.758333	0.712174	1	0.738235	1	0.758403	0.995781	0.76825	0.997683	0.703947	0.993377	0.019	0.8035	-0.209	0.8035	0.733871
rs651922	DCPS	A	G	0.997503	0.998906	2.92329	4.75165e-05	0.00154619	799	913	0.724095	0.756831	1.87235	-0.26205	2.92329	-1.10739	0.000147909	0.031841	4.75e-05	0.537658	0.945785	2.25902	1.18592	2.31316	1.06667	430	298	71	506	371	36	chr11	q24.2	0.741667	0.733857	0.99651	0.708824	1	0.779412	0.995781	0.752601	1	0.771242	1	-0.0393	1	0.029	1	0.66129
rs4722094	NA	A	G	0.993758	0.99453	2.87186	1.92549e-05	0.73839	796	909	0.761278	0.818332	2.15648	2.37667	-0.441424	2.87186	8.66e-05	5.00026e-05	0.239397	1.93e-05	1.5342	1.58872	1.41253	1.36662	1.54146	454	305	37	611	267	31	chr7	p15.3	0.851852	0.762653	0.99651	0.741071	0.988095	0.838983	0.987342	0.801624	0.996524	0.846405	1	0.0187	0.634	0.0911	0.634	0.786885
rs4285687	NA	A	G	0.998752	1	2.83996	2.58e-05	0.0308307	800	914	0.523067	0.569323	2.02909	0.250997	2.83996	-1.13541	6.15e-05	0.00728604	2.58e-05	0.734962	0.883075	1.53887	1.20533	1.6627	1.04198	238	361	201	280	481	153	chr1	q41	0.575	0.530488	0.998255	0.494118	1	0.550209	1	0.564815	0.998841	0.558824	1	-0.0388	0.7719	-0.0713	0.7719	0.532258
rs3763305	BTNL2	A	G	0.998752	1	2.80193	4.51122e-05	0.0261605	800	914	0.0679551	0.0371179	2.48062	2.63131	2.80193	-0.376947	0.000162408	6.26926e-05	4.51e-05	0.810231	1.41429	0.702576	0.528719	0.504414	0.74906	5	97	698	4	58	852	chr6	p21.32	0.891667	0.0662021	0.998255	0.0852941	1	0.0313808	1	0.0433526	1	0.0424837	1	-0.0161	1	-0.0737	1	0.0645161
rs1063192	CDKN2A	A	G	1	1	2.74261	1.6552e-05	0.837654	801	914	0.517435	0.591157	1.84582	2.74261	1.51396	1.59757	9.7e-05	1.6552e-05	0.000633479	0.000452844	1.32773	1.80579	1.34849	1.51948	1.45258	217	395	189	321	439	154	chr9	p21.3	0.6	0.521739	1	0.497059	1	0.583682	1	0.579861	0.998841	0.650327	1	-0.0007	0.4131	-0.0119	0.4131	0.532258
rs12446827	NA	A	G	1	0.998906	2.68441	6.08931e-05	0.182841	801	913	0.66812	0.725683	1.84946	1.60289	2.68441	0.0121308	0.00012309	0.000280985	6.09e-05	0.0204763	1.1228	2.08569	1.31408	1.97844	1.25715	369	333	99	473	380	60	chr16	p12.1	0.683333	0.678261	1	0.670588	1	0.728992	0.995781	0.720231	1	0.764706	1	-0.0925	1	0.0002	1	0.556452
rs2738173	DEFB1	A	G	0.998752	0.998906	2.66119	3.46156e-05	0.035118	800	913	0.841646	0.790164	1.99066	2.03751	-0.606481	2.66119	0.000159479	0.00013026	0.527369	3.46e-05	0.647229	0.699717	0.708495	0.804059	0.649904	568	212	20	560	324	29	chr8	p23.1	0.894737	0.844077	0.998255	0.838235	1	0.794118	0.995781	0.80289	1	0.800654	1	-0.0421	0.9983	-0.0367	0.9983	0.806452
rs1016013	NA	A	G	0.996255	1	2.61412	3.61398e-05	0.0808187	798	914	0.373125	0.436681	1.65761	1.76479	2.61412	-0.437208	0.00015317	0.000179755	3.61e-05	0.101544	1.0548	1.5893	1.30238	1.52847	1.25145	116	363	319	161	476	277	chr9	q22.32	0.6	0.373473	0.99651	0.387574	0.994048	0.426778	1	0.436994	1	0.447712	1	-0.0307	1	0.0988	1	0.33871
rs7825208	FGFR1	A	G	0.998752	1	2.61311	0.000283011	0.0152128	800	914	0.875935	0.882642	2.10205	-1.09087	2.61311	-1.0595	0.000283011	0.582334	0.000377032	0.621717	0.829098	4.18079	1.06524	4.34925	0.937997	627	149	24	706	203	5	chr8	p12	0.836207	0.87913	1	0.849112	0.994048	0.884937	1	0.881503	1	0.852941	1	-0.0536	1	-0.1629	1	0.895161
rs915179	LMNA	A	G	0.997503	0.998906	2.59572	2.3666e-05	0.53041	799	913	0.540574	0.612568	1.83767	2.59572	1.28368	1.73583	0.000102687	2.3666e-05	0.00119376	0.000318256	1.34948	1.82335	1.34375	1.52274	1.45911	229	406	164	338	443	132	chr1	q22	0.641667	0.544503	0.99651	0.547059	1	0.640756	0.995781	0.587861	1	0.637255	1	-0.0276	1	0.0812	1	0.483871
rs829751	NA	A	G	0.997503	0.998906	2.58773	3.73496e-05	0.0133048	799	913	0.24407	0.294536	2.09931	1.09988	2.58773	-0.915058	7.79e-05	0.00103806	3.73e-05	0.931438	0.77588	1.20758	1.29309	1.50019	0.998476	55	279	465	63	411	439	chr9	p21.3	0.75	0.237347	0.99651	0.241176	1	0.286611	1	0.297688	1	0.281457	0.986755	-0.0212	0.7143	-0.0484	1	0.330645
rs2334207	NA	A	C	0.992509	0.996718	2.56744	4.60062e-05	0.230751	795	911	0.510038	0.46057	1.67988	0.458002	-1.07824	2.56744	0.000134321	0.00432378	0.588523	4.6e-05	0.604322	0.670996	0.820201	0.9375	0.627367	229	353	213	184	471	256	chr16	q24.2	0.584746	0.504394	0.989529	0.529412	1	0.449367	0.991561	0.462963	0.998841	0.506536	1	-0.0229	1	-0.1398	1	0.508065
rs12585627	NA	A	G	0.998752	1	2.56692	0.000245656	0.0722334	800	914	0.82793	0.859716	1.54785	0.213116	2.56692	-0.661345	0.00061679	0.0117206	0.000245656	0.143351	1.05835	3.31125	1.27367	3.26322	1.17629	560	206	34	670	233	11	chr13	q31.1	0.85	0.835652	1	0.810651	0.994048	0.83682	1	0.865318	1	0.838816	0.993377	-0.0812	1	-0.1285	1	0.782258
rs1568282	NA	A	G	0.998752	1	2.56019	6.78032e-05	0.171003	800	914	0.117207	0.080786	2.56019	1.65976	2.45757	-0.400019	8.47e-05	0.000418253	6.78e-05	0.667616	2.15165	1.2527	0.66195	0.605505	1.38085	5	176	619	9	128	777	chr2	p24.3	0.9	0.122822	0.998255	0.108824	1	0.0878661	1	0.0809249	1	0.111111	1	-0.004	0.9261	0.1163	0.9261	0.112903
rs17702471	GPC6	A	G	1	0.998906	2.55508	0.000147857	0.0534453	801	913	0.784558	0.808743	1.60187	-0.589601	2.55508	-1.15881	0.000346962	0.0859072	0.000147857	0.752718	0.917322	2.44178	1.16118	2.51308	1.03745	510	238	53	589	300	24	chr13	q31.3	0.775	0.788696	1	0.779412	1	0.807531	1	0.803819	0.998841	0.820261	1	-0.0925	0.8849	-0.2125	0.8849	0.741935
rs6984496	XKR6	A	C	1	0.997812	2.51276	4.86374e-05	0.0738241	801	912	0.579701	0.51477	1.60213	1.80879	-0.229364	2.51276	0.000167123	0.000157942	0.0516589	4.86e-05	0.663918	0.605643	0.769166	0.784666	0.64617	273	383	145	228	483	201	chr8	p23.1	0.533333	0.583478	1	0.55	1	0.493697	0.995781	0.525434	1	0.513158	0.993377	0.0593	1	-0.1941	1	0.620968
rs2758331	SOD2	A	C	1	0.998906	2.50422	2.92563e-05	0.738012	801	913	0.521171	0.44918	1.72054	2.50422	1.6427	1.25477	0.000130684	2.92563e-05	0.000438949	0.00111883	0.760495	0.55819	0.749225	0.673663	0.684177	213	409	179	181	458	274	chr6	q25.3	0.575	0.517391	1	0.535294	1	0.464435	1	0.469364	1	0.450658	0.993377	0.0226	1	-0.0188	1	0.516129
rs701176	PCNXL2	A	G	0.997503	0.99453	2.49473	4.73677e-05	0.00123459	799	909	0.197253	0.200878	2.49473	-1.24184	-0.526532	1.88914	4.74e-05	0.824231	0.0910351	0.00077551	0.341345	0.458346	1.023	1.19238	0.415683	45	224	530	21	322	566	chr1	q42.2	0.841667	0.193717	0.99651	0.217647	1	0.189076	0.995781	0.206395	0.994206	0.236842	0.993377	-0.052	0.5181	-0.2576	0.5181	0.193548
rs4245543	NA	A	G	0.992509	0.997812	2.48778	8.05672e-05	0.103757	795	912	0.609787	0.574945	1.85275	-0.416892	2.48778	-1.18057	0.000113832	0.0420327	8.06e-05	0.969548	1.16692	0.63785	0.865577	0.582306	1.00912	272	426	97	314	421	177	chr6	q21	0.675	0.613158	0.991274	0.594675	0.994048	0.582278	0.991561	0.571759	0.998841	0.558824	1	0.0669	0.7797	0.0568	0.7797	0.612903
rs7246865	MYO9B	A	G	1	1	2.4242	0.000164604	0.0967085	801	914	0.25467	0.298581	1.34375	0.485004	-0.686271	2.4242	0.000543654	0.0046713	0.134568	0.000164604	2.02847	2.10758	1.24582	1.16116	2.07241	40	327	434	92	361	461	chr19	p13.11	0.779661	0.256522	1	0.244118	1	0.322176	1	0.27341	1	0.310458	1	0.03	1	0.0574	1	0.282258
rs9513192	NA	A	C	1	1	2.36348	7.37626e-05	0.155076	801	914	0.526152	0.578057	1.4349	0.673673	-0.986176	2.36348	0.000259451	0.00252619	0.493094	7.38e-05	1.56501	1.44845	1.2338	1.0946	1.53111	205	433	163	316	425	173	chr13	q32.1	0.552632	0.52087	1	0.508824	1	0.608787	1	0.571098	1	0.575163	1	0.0506	1	-0.0354	1	0.620968
rs1412832	NA	A	G	0.996255	0.99453	2.35144	4.55361e-05	0.934697	798	909	0.653125	0.718441	1.5773	2.35144	1.27449	1.37632	0.000218423	4.55361e-05	0.0016679	0.000688645	1.29881	1.89657	1.35519	1.67671	1.39727	345	353	100	469	369	71	chr9	p21.3	0.758333	0.667832	0.994764	0.614706	1	0.712185	0.995781	0.700815	0.993048	0.771242	1	-0.0177	0.4885	0.0192	0.4885	0.612903
rs9557276	CLYBL	A	C	0.995006	0.997812	2.3155	4.6512e-05	0.643287	797	912	0.429287	0.499453	1.40447	2.3155	1.72877	0.773282	0.000261988	4.6512e-05	0.000321402	0.0039025	1.25183	1.71699	1.32654	1.4737	1.41049	154	376	267	231	449	232	chr13	q32.3	0.558333	0.423818	0.993019	0.429412	1	0.508439	0.991561	0.489595	1	0.493464	1	0.0015	0.5827	-0.1493	0.5827	0.483871
rs6812745	SORCS2	A	G	0.996255	0.995624	2.29045	0.000558765	0.0271599	798	910	0.8425	0.815241	1.20715	-0.260349	2.29045	-0.935565	0.00159849	0.0390838	0.000558765	0.322798	0.993604	0.333043	0.824882	0.333746	0.896914	559	228	11	616	253	41	chr4	p16.1	0.805085	0.837413	0.994764	0.855882	1	0.779412	0.995781	0.82445	0.997683	0.828947	0.993377	0.0059	0.8344	0.1131	0.8344	0.830645
rs7155817	NA	A	G	1	0.998906	2.28261	0.000712544	0.000734879	801	913	0.0871731	0.0907104	2.09818	-1.08176	-0.759855	2.28261	0.000712544	0.761745	0.251211	0.00244018	0.0998279	0.128781	1.04463	1.16909	0.123497	12	114	675	0	164	749	chr14	q24.3	0.883333	0.0921739	1	0.0823529	1	0.0962343	1	0.0885417	0.998841	0.0947712	1	-0.0339	0.6402	0.0005	0.6402	0.0806452
rs10084768	NA	A	G	1	0.998906	2.27918	0.000217915	0.0576184	801	913	0.251557	0.225683	1.33709	-0.600937	-1.17757	2.27918	0.000507816	0.0823316	0.789768	0.000217915	0.436058	0.477295	0.867168	0.969535	0.46113	67	268	466	36	339	538	chr4	p15.33	0.783333	0.256522	1	0.255882	1	0.237395	0.995781	0.225434	1	0.25817	1	-0.0502	1	-0.2598	1	0.209677
rs2061450	NA	A	G	0.995006	1	2.27522	0.000305085	0.0216141	797	914	0.204631	0.25	1.36136	0.896257	-0.297069	2.27522	0.000651708	0.0018435	0.0474533	0.000305085	2.13142	2.34691	1.29562	1.22257	2.26559	27	271	499	70	316	528	chr18	q21.33	0.766667	0.190559	0.994764	0.252941	1	0.215481	1	0.246243	1	0.254902	1	-0.0377	1	-0.0159	1	0.221311
rs10483493	TTC6	A	C	0.996255	0.996718	2.25401	5.9607e-05	0.724347	798	911	0.686875	0.749179	1.42774	2.25401	1.00304	1.41926	0.000332014	5.9607e-05	0.0036045	0.000616634	1.31267	1.88955	1.36163	1.68156	1.40072	383	331	84	514	338	59	chr14	q21.1	0.75	0.684669	0.998255	0.683432	0.994048	0.71097	0.991561	0.743634	0.998841	0.773026	0.993377	-0.0301	0.5774	-0.0971	0.5758	0.704918
rs2252024	NA	A	G	0.997503	1	2.25288	0.00324643	0.0180354	799	914	0.076779	0.095524	1.29839	-0.272324	-0.770052	2.25288	0.00592285	0.0593119	0.265353	0.00324643	7.21034	7.62533	1.26993	1.16696	7.5566	0	121	678	15	143	756	chr15	q26.2	0.925	0.0776614	0.99651	0.0852941	1	0.0941423	1	0.0895954	1	0.0849673	1	0.0456	0.7601	0.0874	0.7601	0.0725806
rs899430	NA	A	G	0.998752	1	2.25187	0.000199837	0.00468602	800	914	0.713217	0.737991	1.41878	-0.733104	2.25187	-1.20447	0.000370257	0.112547	0.000199837	0.998252	0.890595	1.93085	1.13258	2.0306	1.00448	421	300	79	482	386	46	chr8	p21.3	0.725	0.713043	1	0.710059	0.994048	0.751046	1	0.72948	1	0.69281	1	-0.0238	1	-0.0937	1	0.709677
rs6997589	SH2D4A	A	G	0.995006	0.998906	2.24955	6.25058e-05	0.445964	797	913	0.715269	0.77541	1.41634	2.24955	0.412001	1.82609	0.000370282	6.25058e-05	0.0174996	0.000230946	1.37754	1.80788	1.37438	1.59292	1.43972	412	317	68	554	309	50	chr8	p21.3	0.775	0.718914	0.993019	0.685294	1	0.758403	0.995781	0.76474	1	0.764706	1	0.0191	0.9822	-0.0442	0.9822	0.75
rs11783247	XKR6	A	G	0.993758	1	2.23729	9.43551e-05	0.0471452	796	914	0.576441	0.51583	1.26962	1.39472	-0.443311	2.23729	0.000358685	0.000431921	0.0920385	9.44e-05	0.668939	0.627234	0.782829	0.809724	0.656223	268	382	146	228	487	199	chr8	p23.1	0.541667	0.579685	0.993019	0.547337	0.994048	0.495816	1	0.523699	1	0.513072	1	0.0569	0.6169	-0.1902	0.6169	0.620968
rs5758008	MKL1	A	G	0.998752	0.998906	2.21708	0.000149614	0.100663	800	913	0.629052	0.668306	1.19796	-0.0787369	2.21708	-1.10375	0.000472379	0.0177777	0.000149614	0.535996	0.93559	1.69139	1.18813	1.75074	1.06741	335	337	128	397	427	89	chr22	q13.1	0.725	0.628696	1	0.597633	0.994048	0.667364	1	0.66185	1	0.667763	0.993377	-0.0339	0.827	-0.0279	1	0.709677
rs9530108	NBEA	A	G	0.992509	0.993435	2.21554	0.00112398	1	795	908	0.853827	0.822527	1.32728	0.114079	2.21554	-0.532444	0.00180098	0.0153261	0.00112398	0.0980271	0.902491	0.252131	0.793445	0.259848	0.835145	569	221	5	615	265	28	chr13	q13.2	0.858333	0.854895	0.994764	0.844311	0.982143	0.82636	1	0.819672	0.987254	0.820261	1	0.1129	0.3591	0.0843	0.597	0.846774
rs1505696	NA	A	G	0.998752	1	2.21087	9.40149e-05	0.0839355	800	914	0.621571	0.673035	1.41768	0.822532	-0.965493	2.21087	0.000292123	0.00182395	0.648799	9.4e-05	1.51409	1.34117	1.25323	1.08015	1.47526	297	401	102	426	379	109	chr2	p25.2	0.65	0.626957	1	0.606509	0.994048	0.713389	1	0.649711	1	0.669935	1	0.0252	0.6766	0.1178	0.6766	0.604839
rs7959761	SSPN	A	G	0.998752	1	2.20224	9.55579e-05	0.00667238	800	914	0.80985	0.81059	2.20224	-1.24939	1.97684	-0.767916	9.56e-05	0.990806	0.00064862	0.184207	0.769324	2.27574	1.00482	2.47158	0.868721	541	215	44	589	305	20	chr12	p12.1	0.816667	0.808696	1	0.813609	0.994048	0.797071	1	0.821387	1	0.794118	1	-0.0297	1	-0.0573	1	0.790323
rs4363980	NA	A	C	0.993758	1	2.1959	0.000573964	0.0132158	796	914	0.183584	0.151201	1.23591	0.170777	-0.589285	2.1959	0.00118368	0.0126274	0.113292	0.000573964	0.343368	0.316086	0.792184	0.842524	0.323627	32	227	537	11	253	650	chr2	q24.1	0.858333	0.188266	0.993019	0.158824	1	0.150628	1	0.153179	1	0.156863	1	0.0083	1	-0.1354	1	0.229508
rs1016339	NA	A	G	0.997503	1	2.18726	0.000102714	0.701747	799	914	0.204744	0.15393	1.55728	2.03579	2.18726	-0.293588	0.000395852	0.000122066	0.000102714	0.185425	0.887182	0.598682	0.706664	0.666023	0.674517	30	266	503	23	234	657	chr2	p16.1	0.791667	0.198953	0.99651	0.205882	1	0.144351	1	0.163006	1	0.153595	1	-0.0185	0.5794	0.1062	0.5794	0.274194
rs10505391	NA	A	G	0.998752	0.996718	2.18141	0.000174848	0.292224	800	911	0.0529925	0.0865279	1.69971	2.18141	1.7177	0.487251	0.00118864	0.000174848	0.000546996	0.101147	2.17381	3.44648	1.69278	1.66729	3.24889	1	81	718	9	138	764	chr8	q24.12	0.9	0.0566202	0.998255	0.0470588	1	0.0974576	0.987342	0.0763006	1	0.0947712	1	-0.0586	0.5165	0.0435	0.5165	0.0645161
rs4461634	NA	A	G	1	0.998906	2.18057	0.00011101	0.093498	801	913	0.153798	0.197268	1.85563	1.19318	2.18057	-0.743527	0.00021575	0.00101428	0.00011101	0.930319	0.689227	1.07407	1.3521	1.5045	0.941024	25	195	581	27	305	581	chr5	p14.3	0.807018	0.150435	1	0.158824	1	0.177824	1	0.184241	0.997683	0.196078	1	-0.0378	0.8762	-0.0444	0.8762	0.193548
rs1002098	NA	A	C	0.991261	0.996718	2.17657	0.000996526	0.00761008	794	911	0.148869	0.122673	1.20414	-0.105545	-0.701917	2.17657	0.00195474	0.0287886	0.170016	0.000996526	0.263045	0.244313	0.799423	0.853228	0.248623	22	191	581	5	212	694	chr4	q32.1	0.858333	0.151408	0.987784	0.155882	1	0.138075	1	0.132251	0.996524	0.162252	0.986755	-0.0027	0.4107	-0.0985	0.4107	0.129032
rs11063009	NA	A	G	0.995006	0.996718	2.13728	0.000299811	0.00650176	797	911	0.267209	0.294085	1.27372	-0.64555	-1.19902	2.13728	0.000594509	0.0879303	0.912901	0.000299811	2.09338	1.87874	1.14248	1.0154	1.96876	44	337	416	96	343	472	chr12	p13.32	0.683333	0.272727	0.994764	0.248521	0.994048	0.33682	1	0.273782	0.996524	0.359477	1	0.0291	0.6027	0.0668	0.6027	0.282258
rs7800926	PFTK1	A	G	1	0.998906	2.12891	0.000233438	0.628386	801	913	0.0454545	0.0754098	1.77279	1.93304	2.12891	-0.429853	0.000851162	0.000346307	0.000233438	0.980813	0.687831	1.25011	1.71277	1.79363	1.17198	4	63	734	6	124	783	chr7	q21.13	0.928571	0.0443478	1	0.0647059	1	0.0735294	0.995781	0.0751445	1	0.0784314	1	-0.0222	0.8932	-0.1494	0.8932	0.0322581
rs1834461	NA	A	G	0.995006	1	2.12177	0.000268937	0.0444685	797	914	0.274093	0.253821	1.52691	-0.908119	-1.18388	2.12177	0.000288913	0.191591	0.803772	0.000268937	0.456557	0.534765	0.900883	1.02928	0.501215	79	278	440	47	369	498	chr11	p14.3	0.708333	0.271454	0.993019	0.279412	1	0.246862	1	0.256069	1	0.284314	1	-0.0503	0.7094	-0.2715	0.7094	0.298387
rs5754682	LARGE	A	G	0.998752	0.998906	2.12059	0.000845348	0.154226	800	913	0.857232	0.879781	1.06848	-0.356017	2.12059	-0.933035	0.0021955	0.0568029	0.000845348	0.36038	1.00462	3.39618	1.21881	3.39394	1.11586	600	173	27	703	202	8	chr22	q12.3	0.858333	0.853043	1	0.852071	0.994048	0.874477	1	0.881944	0.998841	0.869281	1	-0.0835	1	-0.0754	1	0.887097
rs6443429	TBL1XR1	A	C	0.996255	1	2.10971	0.000251569	0.0236407	798	914	0.32125	0.347707	1.45644	-0.746369	-1.19473	2.10971	0.000324106	0.109267	0.891153	0.000251569	1.94443	1.67731	1.12626	0.982102	1.80683	64	384	350	126	383	405	chr3	q26.32	0.783333	0.320244	0.99651	0.331361	0.994048	0.313808	1	0.354335	1	0.346405	1	0.0094	1	0.1657	1	0.314516
rs4933309	NA	A	G	0.997503	1	2.10868	0.000192679	0.378919	799	914	0.352684	0.292576	1.4957	1.75015	0.315077	2.10868	0.000257944	0.000192679	0.00950021	0.000217551	0.598933	0.512695	0.759084	0.773788	0.55237	108	347	344	72	390	452	chr10	q23.1	0.666667	0.34669	0.998255	0.343195	0.994048	0.284519	1	0.324855	1	0.281046	1	-0.0571	0.5334	0.0121	0.5334	0.443548
rs216148	CSF1R	A	G	0.997503	1	2.10802	0.000577091	0.101277	799	914	0.12422	0.0889738	1.86113	1.29706	0.420405	2.10802	0.000577091	0.000968026	0.00950662	0.00155513	0.259554	0.205145	0.688551	0.725375	0.214403	18	161	620	3	155	756	chr5	q33.1	0.908333	0.124564	0.998255	0.133136	0.994048	0.0857741	1	0.0890173	1	0.0849673	1	-0.0364	0.8	-0.1192	0.8	0.120968
rs1470196	KIAA1377	A	G	0.998752	0.986871	2.10518	0.000498694	0.0810329	800	902	0.191397	0.238938	1.41903	1.2052	0.0514727	2.10518	0.000608295	0.000890067	0.0193511	0.000498694	2.12168	2.44935	1.32638	1.26971	2.32868	23	259	518	61	308	533	chr11	q22.1	0.830508	0.194251	0.998255	0.2	1	0.214286	0.995781	0.242353	0.982619	0.264901	0.986755	-0.024	0.2706	0.1313	0.2706	0.16129
rs452707	NA	A	G	0.998752	1	2.10465	0.000168845	0.0122385	800	914	0.421446	0.389192	1.51411	-0.545466	-1.1797	2.10465	0.000211346	0.0591299	0.896385	0.000168845	0.566805	0.66735	0.874703	1.01839	0.607389	160	354	286	120	471	323	chr19	p12	0.575	0.422474	0.998255	0.411765	1	0.370293	1	0.409249	1	0.372549	1	-0.0274	1	-0.1392	1	0.443548
rs9308765	NA	A	G	0.998752	0.996718	2.10047	0.00192988	0.00780721	800	911	0.118454	0.0980285	1.11362	-0.343723	-0.810505	2.10047	0.00369998	0.0613336	0.263091	0.00192988	0.200635	0.189702	0.808826	0.868377	0.191731	16	156	628	2	173	736	chr2	q14.2	0.883333	0.128049	0.998255	0.105882	1	0.10084	0.995781	0.0984936	0.997683	0.111111	1	-0.04	0.7474	-0.0183	0.7474	0.0887097
rs1858897	NA	A	G	0.998752	0.998906	2.09679	0.00037609	0.335216	800	913	0.241895	0.29071	1.25177	0.964208	-0.197853	2.09679	0.000687989	0.00145266	0.0355351	0.00037609	1.93126	2.16037	1.28451	1.23196	2.0594	36	314	450	83	364	466	chr7	q31.1	0.845455	0.249129	0.998255	0.211765	1	0.320084	1	0.282407	0.998841	0.310458	1	0.0339	0.813	0.0466	0.813	0.274194
rs767478	NA	A	G	0.998752	1	2.09325	0.000379776	0.00517104	800	914	0.247506	0.221616	1.04329	-0.589335	-1.14356	2.09325	0.00107113	0.080333	0.64731	0.000379776	0.433141	0.457565	0.865612	0.951572	0.447856	58	279	463	30	344	540	chr4	p15.1	0.791667	0.262609	1	0.207101	0.994048	0.217573	1	0.220231	1	0.218954	1	-0.0128	1	-0.1137	1	0.233871
rs828154	NA	A	G	0.998752	1	2.09323	0.000271698	0.00173727	800	914	0.682045	0.720524	0.975899	-0.00234315	2.09323	-0.922824	0.000962154	0.015341	0.000271698	0.275046	1.00704	1.94694	1.20187	1.94142	1.1165	377	338	85	456	406	52	chr4	p15.32	0.7	0.676829	0.998255	0.682353	1	0.723849	1	0.714451	1	0.718954	1	0.0186	1	0.0199	1	0.717742
rs2866705	NA	A	G	0.995006	1	2.09323	0.000161045	0.0758262	797	914	0.545056	0.588974	1.10251	0.10637	2.09323	-1.08179	0.00052366	0.0105893	0.000161045	0.542347	0.929936	1.53566	1.19603	1.60483	1.07059	253	363	181	304	469	141	chr20	q12	0.584746	0.54028	0.993019	0.552941	1	0.619247	1	0.556647	1	0.604575	1	-0.0038	0.9322	-0.0366	0.9322	0.564516
rs1042663	C2	A	G	0.997503	0.993435	2.09191	0.000169165	0.809652	799	908	0.108614	0.0741758	1.99149	1.5568	2.09191	-0.384108	0.000388235	0.000565589	0.000169165	0.945079	1.8816	1.13146	0.657526	0.614409	1.23448	3	166	630	5	123	780	chr6	p21.32	0.933333	0.117596	0.998255	0.0976331	0.994048	0.0822785	0.991561	0.0785797	0.993048	0.0784314	1	0.0501	0.8515	0.0312	0.8515	0.0806452
rs6105966	C20orf79	A	G	0.996255	1	2.08344	0.000131258	0.00312418	798	914	0.818125	0.845524	2.08344	-0.231008	0.00981811	1.00704	0.000131258	0.0357522	0.0913592	0.00184624	1.51456	0.668718	1.2168	0.594508	1.39426	526	255	17	667	213	34	chr20	p11.23	0.825	0.820804	0.994764	0.817647	1	0.845188	1	0.843353	1	0.849673	1	0.0143	0.6431	0.1362	0.6431	0.774194
rs9397084	SYNE1	A	G	0.996255	0.997812	2.07723	0.000104307	0.0849279	798	912	0.77	0.823851	1.27256	2.07723	-0.0151432	1.878	0.000617661	0.000104307	0.0647514	0.000211573	1.42207	1.71981	1.39703	1.53625	1.46244	480	270	48	628	248	36	chr6	q25.1	0.766667	0.754783	1	0.790419	0.982143	0.834728	1	0.817654	0.995365	0.794118	1	-0.028	0.5329	-0.0739	0.4735	0.83871
rs563384	NA	A	G	0.995006	0.998906	2.06767	0.00103655	0.00148852	797	913	0.8398	0.857923	1.00075	-0.734996	2.06767	-1.08777	0.00255387	0.15201	0.00103655	0.602822	0.975496	3.49474	1.1519	3.51938	1.06362	568	204	25	662	244	7	chr11	q14.1	0.841667	0.831588	0.99651	0.869048	0.988095	0.840336	0.995781	0.863584	1	0.830065	1	-0.0182	1	-0.0732	1	0.814516
rs277432	NA	A	G	0.997503	0.998906	2.0659	9.12039e-05	0.832885	799	913	0.312734	0.377049	1.33262	2.0659	1.10435	1.23897	0.000385946	9.12039e-05	0.00133914	0.00182472	1.44334	1.83799	1.33013	1.37496	1.62277	74	351	374	131	426	356	chr19	q12	0.7	0.310646	0.99651	0.344118	1	0.390756	0.995781	0.355491	1	0.346405	1	0.0272	1	-0.0349	1	0.258065
rs590211	NA	A	G	0.995006	0.996718	2.0624	0.000131352	0.371589	797	911	0.345432	0.284775	1.27757	1.8409	2.0624	-0.212327	0.000433725	0.000155994	0.000131352	0.0705856	0.890216	0.624745	0.754489	0.68618	0.739383	91	368	338	79	360	472	chr11	q24.2	0.652542	0.333042	0.994764	0.372781	0.994048	0.291139	0.991561	0.293403	0.998841	0.284314	1	-0.0237	0.8819	-0.0252	0.8819	0.395161
rs303542	NA	A	G	0.998752	0.993435	2.04983	0.00484018	0.0921354	800	908	0.0897756	0.100549	1.06395	-0.872453	-1.06814	2.04983	0.00882795	0.311488	0.787641	0.00484018	7.43226	7.10633	1.13342	1.04251	7.16071	0	142	658	14	153	741	chr9	q31.1	0.916667	0.0879791	0.998255	0.114706	1	0.128151	0.995781	0.0947674	0.994206	0.101974	0.993377	-0.0059	0.3775	0.1237	0.3775	0.0645161
rs2432143	ITGA1	A	G	0.998752	0.998906	2.04045	0.000253461	0.00668683	800	913	0.882793	0.911475	2.04045	0.527687	-0.156359	1.43083	0.000253461	0.00662336	0.263816	0.000794851	1.62384	0.618167	1.36702	0.565955	1.52036	620	174	6	767	132	14	chr5	q11.2	0.889831	0.88676	0.998255	0.861765	1	0.91841	1	0.907407	0.998841	0.895425	1	0.0261	0.936	0.1033	0.936	0.879032
rs9977638	BTG3	A	G	1	1	2.03904	0.000185861	0.590446	801	914	0.371731	0.435044	1.3862	1.75074	0.245925	2.03904	0.000318111	0.000185861	0.0118208	0.000226612	1.54956	1.80201	1.30147	1.29614	1.65085	101	393	307	177	441	296	chr21	q21.1	0.641667	0.372174	1	0.373529	1	0.468619	1	0.411356	0.997683	0.460784	1	-0.0279	0.6667	0.1593	0.6667	0.370968
rs8003961	DLG7	A	G	0.998752	0.998906	2.03435	0.00501143	0.0930161	800	913	0.907731	0.899454	1.09944	-0.979523	2.03435	-1.09412	0.00806348	0.446654	0.00501143	0.994027	1.08032	0.14234	0.909311	0.14043	0.991356	654	146	0	745	154	14	chr14	q22.3	0.90678	0.911304	1	0.887574	0.994048	0.897059	0.995781	0.908671	1	0.888889	1	0.0603	0.8859	0.1207	0.8859	0.903226
rs1800392	WRN	A	C	0.996255	0.998906	2.03115	0.000178635	0.0186166	798	913	0.480625	0.437705	1.09488	0.022625	-1.11008	2.03115	0.000528992	0.0130401	0.657305	0.000178635	0.615243	0.673146	0.841186	0.948539	0.635612	197	373	228	157	485	271	chr8	p12	0.55	0.477352	0.998255	0.5	0.988095	0.441423	1	0.450231	0.998841	0.431373	1	-0.0053	0.7899	-0.1807	0.7899	0.459677
rs8018467	NA	A	G	0.998752	1	2.03056	0.000221726	0.162954	800	914	0.0723192	0.106987	1.71671	1.63843	2.03056	-0.467607	0.000731255	0.000522511	0.000221726	0.796338	0.658385	1.08791	1.5368	1.62942	1.00094	5	104	691	6	182	726	chr14	q32.2	0.908333	0.0747826	1	0.0798817	0.994048	0.115063	1	0.0936416	1	0.130719	1	-0.0139	1	-0.0056	1	0.0564516
rs2660888	NA	A	G	0.993758	1	2.02443	6.60337e-05	0.0117933	796	914	0.508772	0.477074	2.02443	-0.609946	2.00746	-0.990527	6.6e-05	0.069145	0.000187315	0.445756	1.30154	0.781415	0.880858	0.653889	1.09716	184	442	170	227	418	269	chr12	q23.1	0.55	0.500876	0.993019	0.565089	0.994048	0.430962	1	0.486127	1	0.496732	1	0.0191	0.6506	0.1091	0.6506	0.427419
rs6115865	NA	A	G	1	1	2.02122	0.000361261	0.00846851	801	914	0.28269	0.308952	1.20118	-0.700208	-1.20495	2.02122	0.000650021	0.100085	0.992107	0.000361261	2.01569	1.79259	1.13443	1.00563	1.89035	50	352	399	104	356	454	chr20	p13	0.7	0.292174	1	0.267647	1	0.332636	1	0.29711	1	0.297386	1	-0.0107	1	0.0852	1	0.25
rs4141153	NA	A	G	0.998752	0.996718	2.02091	0.000605394	0.0306013	800	911	0.782419	0.822015	1.17652	0.582542	2.02091	-0.322579	0.00100223	0.00411902	0.000605394	0.0518594	1.12063	2.62048	1.28434	2.524	1.22289	496	261	43	607	285	19	chr7	p14.1	0.8	0.791812	0.998255	0.741176	1	0.830508	0.987342	0.808092	1	0.794118	1	-0.0236	1	-0.0936	1	0.790323
rs11086106	PGPEP1	A	G	1	0.998906	2.01574	0.000263101	0.393707	801	913	0.931507	0.960109	1.71964	2.01574	0.319364	1.72582	0.00134699	0.000263101	0.211237	0.000553761	1.68711	3.62232	1.76974	3.43554	1.75327	697	100	4	842	71	0	chr19	p13.11	0.949153	0.924348	1	0.95	1	0.966387	0.995781	0.947977	1	0.954248	1	-0.0102	1	0.0431	1	0.919355
rs2383722	C9orf11	A	C	1	0.997812	2.00476	0.000224392	0.562698	801	912	0.590286	0.645514	1.00308	1.05933	2.00476	-0.402958	0.000694315	0.000998056	0.000224392	0.063284	1.07413	1.72171	1.26393	1.65744	1.20819	294	358	149	376	426	110	chr9	p21.2	0.616667	0.58087	1	0.597059	1	0.639241	0.991561	0.632948	1	0.650327	1	-0.057	0.6616	-0.0465	0.6392	0.653226
rs2253363	NA	A	G	0.993758	0.99453	2.00464	0.000103425	0.448467	796	909	0.661028	0.596048	1.08317	2.00464	0.408466	1.58596	0.000603104	0.000103425	0.0120033	0.000418149	0.740961	0.598607	0.756653	0.701157	0.702173	356	341	99	329	426	154	chr21	q11.2	0.65	0.661404	0.991274	0.655882	1	0.578723	0.983122	0.618056	0.998841	0.601974	0.993377	-0.0276	0.4447	0.018	0.4447	0.66129
rs982764	FAS	A	G	0.997503	1	1.99924	0.000335327	0.00600399	799	914	0.717228	0.697598	1.49661	-0.968489	1.99924	-1.16119	0.000335327	0.221326	0.000390707	0.687217	1.18494	0.567156	0.909493	0.525406	1.04454	396	355	48	463	350	101	chr10	q23.31	0.708333	0.71466	0.99651	0.705882	1	0.682008	1	0.706358	1	0.70915	1	0.0151	0.6557	0.2677	0.6557	0.758065
rs514217	NA	A	G	1	1	1.98957	0.000200862	0.0784376	801	914	0.533001	0.575873	1.03233	0.0308642	1.98957	-1.10451	0.00060873	0.0127836	0.000200862	0.612714	0.919606	1.49732	1.18965	1.5768	1.05995	244	366	191	290	473	151	chr6	q21	0.625	0.524348	1	0.567647	1	0.554393	1	0.584393	1	0.578431	1	-0.0179	1	-0.1386	1	0.516129
rs2963154	NR3C1	A	G	0.997503	0.995624	1.98521	0.0010712	0.00945467	799	910	0.845818	0.857456	1.12291	-1.00814	1.98521	-1.15341	0.00173779	0.36335	0.0010712	0.973364	0.896022	3.0962	1.09653	3.18593	0.990538	582	189	28	661	240	9	chr5	q31.3	0.822034	0.844677	0.99651	0.855882	1	0.859244	0.995781	0.848958	0.998841	0.89404	0.986755	-0.0211	0.6946	-0.0847	0.6946	0.806452
rs11687681	NA	A	G	0.998752	0.998906	1.97837	0.000162169	0.241531	800	913	0.341646	0.401639	1.09328	1.52274	1.97837	-0.357428	0.000589051	0.000330169	0.000162169	0.0895033	1.09065	1.55997	1.29347	1.46023	1.2831	97	352	351	138	457	318	chr2	p25.1	0.7	0.332174	1	0.360947	0.994048	0.403361	0.995781	0.401734	1	0.388889	1	-0.0215	1	0.1185	1	0.387097
rs336264	NA	A	G	0.998752	1	1.97018	0.0025437	0.215265	800	914	0.889027	0.860262	1.17019	0.229032	1.97018	-0.417381	0.00328105	0.0131083	0.0025437	0.0792692	0.882263	0.22655	0.768452	0.233104	0.813257	627	170	3	682	210	22	chr12	q24.13	0.875	0.898084	0.998255	0.864706	1	0.868201	1	0.858382	1	0.852941	1	-0.0209	1	0.1506	1	0.846774
rs4902538	RAD51L1	A	G	1	1	1.96875	0.000661578	0.104983	801	914	0.212951	0.173581	1.11064	0.60135	-0.329653	1.96875	0.00114332	0.00396529	0.0532111	0.000661578	0.436972	0.391094	0.776287	0.817742	0.405134	44	252	505	20	276	618	chr14	q24.1	0.758333	0.208696	1	0.214706	1	0.194561	1	0.179769	1	0.228758	1	-0.018	1	-0.125	1	0.266129
rs12044217	NA	A	G	0.998752	0.997812	1.9647	0.000178067	0.192186	800	912	0.19015	0.149344	1.76966	0.972036	1.9647	-0.679762	0.000265772	0.00168139	0.000178067	0.783325	1.5394	0.997006	0.747724	0.672417	1.13241	19	265	516	25	221	666	chr1	q42.12	0.808333	0.187826	1	0.191176	1	0.133891	1	0.16763	1	0.13	0.980132	0.0299	0.4628	0.0745	0.4226	0.229508
rs2880540	NA	A	G	0.995006	0.997812	1.96443	0.00257738	0.420156	797	912	0.873592	0.855033	0.900782	-0.645148	1.96443	-1.00777	0.00591024	0.126137	0.00257738	0.458638	0.991476	0.232904	0.853452	0.233459	0.915515	600	194	3	671	219	22	chr17	q21.31	0.825	0.869527	0.993019	0.876471	1	0.851464	1	0.860532	0.998841	0.821192	0.986755	0.0716	0.342	0.0783	0.342	0.879032
rs11610554	NA	A	G	0.993758	0.996718	1.96434	0.000197788	0.129516	796	911	0.129699	0.172508	1.402	1.43932	1.96434	-0.64118	0.000755223	0.000610363	0.000197788	0.822117	0.832941	1.26907	1.39887	1.50672	1.13471	15	175	606	20	273	618	chr12	q15	0.884615	0.133741	0.994764	0.133136	0.994048	0.172269	0.995781	0.174971	0.997683	0.173203	1	0.0057	0.7935	-0.0124	0.7935	0.106557
rs10190125	MYT1L	A	G	0.998752	0.998906	1.95894	0.000168452	0.00463469	800	913	0.325436	0.37377	1.17537	0.573723	1.95894	-0.981892	0.000516223	0.00344931	0.000168452	0.770613	0.876689	1.30701	1.23717	1.45406	1.05697	89	342	369	107	468	338	chr2	p25.3	1	0.337108	0.998255	0.323529	1	0.363445	0.995781	0.373988	1	0.362745	1	-0.0128	1	-0.0721	1	0.233871
rs7853840	LRRN6C	A	G	0.996255	0.997812	1.94656	0.000734871	0.17107	798	912	0.9525	0.93326	1.94656	0.261894	0.325736	0.925457	0.000734871	0.0195125	0.151609	0.00409078	0.579235	2.89617	0.697345	3.06633	0.628302	730	62	6	793	118	1	chr9	p21.2	0.916667	0.950175	0.994764	0.958824	1	0.926471	0.995781	0.934606	0.998841	0.957516	1	-0.0338	0.8196	-0.1082	0.8196	0.927419
rs1368774	NA	A	G	0.997503	0.998906	1.94598	0.000514797	0.0501319	799	913	0.747815	0.71694	0.873961	-0.399349	1.94598	-1.10346	0.00157892	0.0458005	0.000514797	0.527408	1.0439	0.509219	0.854139	0.500143	0.936175	435	326	38	482	346	85	chr18	q12.3	0.691667	0.746073	0.99651	0.761765	1	0.731092	0.995781	0.720231	1	0.69281	1	0.0091	0.6734	0.2081	0.6734	0.709677
rs11211037	PLK3	A	C	0.996255	0.997812	1.94263	0.000175183	0.484188	798	912	0.665625	0.615974	1.13528	0.648792	-0.9899	1.94263	0.00053191	0.00284267	0.667881	0.000175183	0.668967	0.75812	0.80576	0.93253	0.688475	371	321	106	341	442	129	chr1	p34.1	0.625	0.670455	0.994764	0.652941	1	0.646444	1	0.625579	0.998841	0.625	0.993377	-0.0823	0.5945	-0.052	0.5945	0.645161
rs697887	NA	A	G	0.997503	0.996718	1.94047	0.000133355	0.772064	799	911	0.723471	0.780394	1.28288	1.94047	1.33598	0.895456	0.000519403	0.000133355	0.00184939	0.00224308	1.25528	2.01446	1.35828	1.84681	1.35528	429	299	71	557	309	45	chr12	q24.21	0.741379	0.72	1	0.721893	0.994048	0.794492	0.987342	0.76185	1	0.771242	1	-0.053	1	-0.0099	1	0.745902
rs2243115	IL12A	A	C	1	1	1.93284	0.00173681	0.0214687	801	914	0.874222	0.884825	1.03063	-0.971931	1.93284	-1.127	0.00296412	0.367293	0.00173681	0.971421	0.908279	3.74908	1.10531	3.82773	1.00255	622	158	21	710	199	5	chr3	q25.33	0.916667	0.877391	1	0.838235	1	0.864017	1	0.886127	1	0.859477	1	-0.0529	0.717	-0.1263	0.717	0.919355
rs751481	NA	A	G	1	0.996718	1.91993	0.000239399	0.127348	801	911	0.548568	0.489595	0.959462	1.23267	1.91993	-0.373171	0.000760467	0.00063655	0.000239399	0.0651319	0.927026	0.620102	0.789376	0.651117	0.81408	235	409	157	230	432	249	chr3	p24.3	0.558333	0.558261	1	0.564706	1	0.502119	0.987342	0.487283	1	0.594771	1	0.0355	0.9304	-0.031	0.9304	0.41129
rs1860242	CTNND2	A	G	0.997503	0.998906	1.90953	0.000108341	0.0951793	799	913	0.278402	0.296175	1.90953	-1.02543	0.431951	0.0980305	0.000108341	0.267228	0.00705224	0.0330761	0.557528	0.812416	1.0907	1.30435	0.690688	85	274	440	69	402	442	chr5	p15.2	0.633333	0.284468	0.99651	0.255882	1	0.273109	0.995781	0.29422	1	0.267974	1	-0.0427	1	-0.1338	1	0.298387
rs10923673	NA	A	C	0.995006	1	1.90529	0.000306382	0.130162	797	914	0.90801	0.873908	1.90529	1.07748	-0.449273	1.84947	0.000350462	0.00176673	0.587396	0.000306382	0.614212	1.23691	0.702149	1.36029	0.64117	663	123	11	694	211	9	chr1	p12	0.891667	0.913462	0.994764	0.890533	0.994048	0.855649	1	0.887861	1	0.872549	1	-0.0112	1	-0.1381	1	0.879032
rs3904864	NA	A	G	0.998752	0.995624	1.89972	0.000126238	0.260171	800	910	0.438279	0.504386	0.913223	1.89972	1.12	0.785665	0.000803863	0.000126238	0.00142501	0.00370108	1.27104	1.65848	1.30433	1.41271	1.40534	162	377	261	240	438	232	chr20	p13	0.583333	0.439024	0.998255	0.417647	1	0.483264	1	0.501744	0.994206	0.503311	0.986755	-0.0429	1	-0.0449	1	0.491935
rs9652250	NA	A	G	1	0.997812	1.8952	0.00021962	0.528168	801	912	0.11208	0.155908	1.3735	1.8952	1.77111	-0.00189999	0.00100548	0.00021962	0.000329719	0.146198	1.39433	2.04508	1.46328	1.50606	1.86536	8	162	631	19	245	648	chr13	q31.1	0.925	0.115652	1	0.0970588	1	0.168067	0.995781	0.142775	1	0.134868	0.993377	0.0279	1	-0.0405	1	0.145161
rs855137	NA	A	G	0.998752	0.983589	1.88105	0.000219407	0.559963	800	899	0.171446	0.220311	1.14667	1.54553	1.88105	-0.54279	0.00094933	0.00040963	0.000219407	0.338494	1.00968	1.4748	1.36555	1.46588	1.30362	27	219	554	40	315	544	chr12	q13.11	0.775	0.169861	0.998255	0.161765	1	0.194561	1	0.225559	0.98146	0.222222	1	0.0011	0.6119	-0.0815	0.7471	0.233871
rs10505561	NA	A	G	0.998752	0.998906	1.88023	0.00102656	0.00803184	800	913	0.198254	0.16612	0.902153	0.0474419	-0.645058	1.88023	0.0021824	0.0166184	0.128895	0.00102656	0.388562	0.359326	0.805625	0.851494	0.36812	35	246	519	14	274	625	chr8	q24.22	0.872881	0.213415	0.998255	0.155882	1	0.177824	1	0.17555	0.997683	0.179739	1	-0.0202	0.5951	-0.0985	0.5951	0.193548
rs12634249	SUMF1	A	C	0.998752	0.995624	1.87947	0.000686245	0.000570283	800	910	0.21384	0.242873	0.819815	-0.391491	-1.08638	1.87947	0.0020191	0.0480517	0.51002	0.000686245	2.15029	2.05548	1.17932	1.07254	2.08853	31	279	490	73	295	542	chr3	p26.2	0.711864	0.22	1	0.198225	0.994048	0.248936	0.983122	0.252601	1	0.186275	1	-0.0387	0.8167	0.0124	0.8167	0.217742
rs1998536	NA	A	G	1	1	1.87929	0.0010289	0.0256742	801	914	0.828144	0.83952	1.11608	-1.05398	1.87929	-1.15458	0.00138353	0.395976	0.0010289	0.840396	0.876046	2.61591	1.08559	2.71598	0.973645	562	204	35	636	264	14	chr14	q32.2	0.816667	0.826957	1	0.817647	1	0.845188	1	0.844509	1	0.839869	1	-0.0285	1	-0.1478	1	0.846774
rs8098316	NA	A	C	0.998752	1	1.86828	0.00321459	0.000412868	800	914	0.121571	0.113537	0.92103	-1.04899	-1.12646	1.86828	0.00529454	0.498376	0.974405	0.00321459	0.190311	0.206213	0.925452	1.003	0.2026	15	163	622	2	202	710	chr18	q11.2	0.866667	0.128049	0.998255	0.108824	1	0.106695	1	0.107514	1	0.140523	1	0.008	1	-0.0751	1	0.120968
rs17044026	ESRRG	A	C	0.998752	1	1.86828	0.00128695	0.223461	800	914	0.106608	0.0753275	1.58189	1.10426	0.308644	1.86828	0.00128695	0.00170182	0.0136268	0.00321459	0.247586	0.194975	0.682678	0.722408	0.2026	15	139	646	2	132	780	chr1	q41	0.925	0.10087	1	0.118343	0.994048	0.0794979	1	0.0786127	1	0.0756579	0.993377	-0.0415	0.899	-0.1092	0.899	0.153226
rs1557967	TBXAS1	A	G	0.997503	1	1.86708	0.000791168	0.248132	799	914	0.207241	0.173581	0.825743	0.11792	-0.709096	1.86708	0.0021158	0.0135743	0.15437	0.000791168	0.437956	0.415595	0.803465	0.860252	0.42226	46	238	515	22	272	620	chr7	q34	0.901786	0.199825	0.99651	0.229412	1	0.188285	1	0.187861	1	0.156863	1	-0.0743	0.4994	0.0202	0.4994	0.233871
rs765850	APBB2	A	G	0.997503	0.998906	1.86626	0.000259753	0.0777888	799	913	0.354557	0.376503	1.51338	-0.953494	-1.10866	1.86626	0.000259753	0.195036	0.560022	0.000398977	1.86329	1.53705	1.09927	0.939418	1.70724	77	412	310	142	403	368	chr4	p14	0.65	0.348168	0.99651	0.382353	1	0.357143	0.995781	0.380208	0.998841	0.343137	1	0.0684	1	0.1611	1	0.346774
rs1525501	NA	A	G	0.998752	0.997812	1.86206	0.0027003	0.0248986	800	912	0.127805	0.100109	1.13097	0.259159	-0.350299	1.86206	0.00288818	0.0123331	0.068095	0.0027003	0.254237	0.220252	0.759187	0.801341	0.226761	17	169	614	3	175	734	chr7	q31.1	0.87069	0.138261	1	0.108824	1	0.105042	0.995781	0.087963	0.998841	0.115132	0.993377	0.0141	0.5577	-0.0751	0.5577	0.106557
rs1389488	NA	A	G	0.998752	0.998906	1.85668	0.000454652	0.0523706	800	913	0.0966334	0.0672131	1.85668	1.06496	1.70819	-0.347024	0.000495316	0.00199659	0.000454652	0.623637	2.28972	1.35702	0.67361	0.620097	1.46637	4	145	651	8	105	800	chr12	q21.1	0.940678	0.0993031	0.998255	0.0823529	1	0.0669456	1	0.0728324	1	0.0855263	0.993377	0.0342	0.7772	0.0839	0.7772	0.137097
rs2679234	NA	A	G	0.996255	0.998906	1.85197	0.000259129	0.162522	798	913	0.50625	0.460656	0.871427	0.189572	-1.0537	1.85197	0.000864814	0.00849422	0.530782	0.000259129	0.640024	0.687564	0.833014	0.928699	0.656197	221	366	211	183	475	255	chr3	q12.3	0.55	0.49651	0.99651	0.514793	0.994048	0.485356	1	0.465278	0.998841	0.444444	1	0.0092	0.7924	-0.137	0.7924	0.572581
rs1991289	DSG1	A	C	0.992509	0.998906	1.84412	0.000121161	0.0168142	795	913	0.700125	0.687978	1.84412	-1.19055	0.362422	0.132604	0.000121161	0.464189	0.0161511	0.0150517	0.701815	1.27154	0.944394	1.49689	0.786361	411	292	92	417	423	73	chr18	q12.1	0.683333	0.698427	0.994764	0.694611	0.982143	0.667364	1	0.692352	0.997683	0.684211	0.993377	-0.0826	0.5766	-0.1965	0.5348	0.717742
rs2014547	NA	A	G	0.998752	1	1.84409	0.000225714	0.662519	800	914	0.761845	0.812773	1.13956	1.62104	-0.393363	1.84409	0.000857232	0.000308276	0.194861	0.000225714	1.43491	1.57109	1.35704	1.38436	1.45155	461	298	41	607	273	34	chr14	q21.3	0.775	0.755226	0.998255	0.776471	1	0.807531	1	0.80289	1	0.836601	1	-0.0288	0.6033	0.1785	0.5664	0.766129
rs1429842	SLC25A21	A	G	0.998752	0.996718	1.83441	0.000540019	0.0250171	800	911	0.0330424	0.058598	1.32932	1.83441	1.25704	0.587008	0.00424619	0.000540019	0.00217024	0.108851	2.56452	4.14663	1.82156	1.73863	3.98344	0	51	749	7	91	813	chr14	q13.3	0.941667	0.033101	0.998255	0.0441176	1	0.0635593	0.987342	0.0508671	1	0.120915	1	-0.0233	0.6349	0.0402	0.6349	0.0322581
rs3804474	FLJ33708	A	G	0.997503	0.997812	1.83203	0.000264519	0.163393	799	912	0.473159	0.522429	0.797277	0.44677	1.83203	-0.93742	0.00102776	0.00443997	0.000264519	0.35945	0.96593	1.47335	1.21804	1.50868	1.1145	192	372	235	238	477	197	chr6	p25.1	0.55	0.472997	0.998255	0.467456	0.994048	0.535714	0.995781	0.515046	0.998841	0.51634	1	-0.0434	1	-0.0859	1	0.491935
rs2312243	NA	A	G	0.993758	0.992341	1.82026	0.00542422	0.00511267	796	907	0.0877193	0.0951595	0.972906	-0.991022	-1.08161	1.82026	0.00776851	0.48881	0.989636	0.00542422	5.87234	5.25995	1.09374	0.990182	5.35498	1	136	659	16	139	752	chr5	q23.3	0.95	0.0839161	0.994764	0.0976331	0.994048	0.092827	0.991561	0.0940421	0.989571	0.107843	1	0.0311	0.4087	0.1023	0.4087	0.122951
rs401974	NA	A	G	0.997503	0.998906	1.81633	0.000301574	0.0220544	799	913	0.520599	0.563934	0.809727	0.0509614	1.81633	-1.06666	0.00102095	0.0121247	0.000301574	0.538137	0.938954	1.48969	1.19089	1.55114	1.07368	227	378	194	273	484	156	chr2	p24.3	0.575	0.515707	0.99651	0.523529	1	0.550209	1	0.552144	0.997683	0.584967	1	0.0047	0.4693	-0.1648	0.4693	0.556452
rs2927261	NA	A	G	0.997503	1	1.81395	0.00114637	0.0282999	799	914	0.197253	0.163755	0.873739	0.171227	-0.562024	1.81395	0.00225638	0.0121471	0.102331	0.00114638	0.404288	0.369627	0.796923	0.840978	0.379841	36	242	521	15	268	631	chr18	q23	0.858333	0.197735	0.998255	0.217647	1	0.146444	1	0.176301	1	0.176471	1	0.0023	0.7592	-0.0455	0.7592	0.155738
rs4785393	PAPD5	A	G	0.996255	0.995624	1.81067	0.000253223	0.221689	798	910	0.790625	0.837171	1.11697	1.41488	-0.603087	1.81067	0.00101577	0.000543033	0.42891	0.000253223	1.46792	1.41987	1.36156	1.261	1.46366	497	269	32	644	237	29	chr16	q12.1	0.816667	0.793706	0.994764	0.794118	1	0.83617	0.983122	0.822543	1	0.79085	1	0.0343	0.9469	-0.0044	0.9469	0.733871
rs7857137	NA	A	G	0.996255	0.998906	1.81045	0.000239219	0.564983	798	913	0.693125	0.640984	0.900589	0.941607	-0.827548	1.81045	0.000965861	0.00141229	0.396125	0.000239219	0.689299	0.7253	0.790465	0.870516	0.695998	396	315	87	371	429	113	chr9	q21.11	0.7	0.702443	0.99651	0.668639	0.994048	0.653361	0.995781	0.628902	1	0.650327	1	-0.0433	1	-0.0782	1	0.66129
rs4771711	NA	A	G	0.996255	1	1.81006	0.000278415	0.12749	798	914	0.5325	0.479258	0.765678	0.750092	-0.727868	1.81006	0.00111158	0.00208492	0.187757	0.000278415	0.668803	0.655959	0.807994	0.85668	0.664057	235	380	183	198	480	236	chr13	q34	0.55	0.527051	0.99651	0.571006	0.994048	0.474895	1	0.498266	1	0.493464	1	-0.0517	1	-0.0095	1	0.475806
rs12129750	VPS13D	A	G	0.998752	1	1.80937	0.00789769	0.0215303	800	914	0.0841646	0.0889738	1.00129	-1.0506	-1.06305	1.80937	0.00962247	0.66068	0.852168	0.00789768	7.39051	6.5332	1.06272	0.967882	6.66113	0	133	667	13	135	766	chr1	p36.22	0.883333	0.0914634	0.998255	0.0852941	1	0.0753138	1	0.102312	1	0.0882353	1	0.0269	1	0.0874	1	0.0403226
rs4596036	PREX1	A	G	0.998752	1	1.8064	0.00066782	0.0117663	800	914	0.263092	0.28548	0.998402	-0.837892	-1.20453	1.8064	0.00111312	0.153306	0.993141	0.00066782	2.06043	1.82793	1.1191	0.996158	1.92384	42	336	422	90	341	483	chr20	q13.13	0.733333	0.256098	0.998255	0.282353	1	0.292887	1	0.265896	1	0.29085	1	0.0121	1	0.1521	1	0.290323
rs10518725	WDR72	A	G	0.993758	1	1.80587	0.000207413	1	796	914	0.192356	0.245633	1.07618	1.80587	1.65656	-0.0134817	0.00100417	0.000207413	0.000364428	0.0679303	1.24465	1.73058	1.36716	1.4339	1.5387	31	243	522	55	338	521	chr15	q21.3	0.85	0.192105	0.991274	0.214706	1	0.225941	1	0.234104	1	0.232026	1	0.0189	0.6966	0.0179	0.6966	0.153226
rs3906146	LMX1B	A	G	0.997503	0.998906	1.80363	0.000260059	0.386935	799	913	0.412609	0.463388	0.814566	0.592693	1.80363	-0.923394	0.00100503	0.00312081	0.000260059	0.390966	0.953539	1.41772	1.22934	1.46745	1.11768	151	357	291	189	468	256	chr9	q33.3	0.6	0.41274	0.99651	0.423529	1	0.430672	0.995781	0.460694	1	0.457516	1	-0.0398	1	-0.0242	1	0.387097
rs4751140	EBF3	A	G	0.993758	0.995624	1.80191	0.000268865	0.144374	796	910	0.434211	0.481908	0.850713	0.342352	1.80191	-1.01763	0.000921947	0.00581752	0.000268865	0.534969	0.927258	1.40328	1.21203	1.48018	1.08356	164	363	269	200	477	233	chr10	q26.3	0.591667	0.440351	0.991274	0.4	1	0.493697	0.995781	0.469329	0.998841	0.486667	0.980132	-0.0693	0.4922	0.0179	0.4922	0.475806
rs12155014	OGDH	A	G	1	0.998906	1.79987	0.00080402	0.113794	801	913	0.925903	0.918033	1.79987	-0.92387	1.39241	-0.394263	0.00080402	0.427659	0.00939045	0.0954936	0.700776	4.12554	0.896301	4.33386	0.78794	697	91	13	767	144	2	chr7	p13	0.933333	0.923478	1	0.935294	1	0.911765	0.995781	0.920231	1	0.918301	1	-0.043	0.779	-0.2506	0.779	0.895161
rs10863373	NA	A	C	0.995006	0.998906	1.79949	0.000408144	0.00133393	797	913	0.838548	0.837705	1.69768	-1.22127	1.79949	-0.836369	0.000408144	0.983733	0.00144559	0.239054	0.79288	2.7107	0.993804	2.89367	0.877897	571	196	30	629	273	11	chr1	q41	0.85	0.832168	0.994764	0.846154	0.994048	0.831933	0.995781	0.834104	1	0.792763	0.993377	-0.0438	0.622	-0.0591	0.9848	0.854839
rs2604294	NA	A	G	1	0.998906	1.7972	0.000250017	0.872109	801	913	0.234122	0.289071	0.989282	1.60718	1.7972	-0.376501	0.000974068	0.000306568	0.000250017	0.136227	1.08911	1.53865	1.33013	1.43563	1.3376	51	272	478	77	373	463	chr11	q23.2	0.758333	0.226087	1	0.252941	1	0.302521	0.995781	0.283237	1	0.267974	1	0.0008	1	-0.0159	1	0.274194
rs1280396	CGNL1	A	G	1	0.998906	1.79637	0.00099615	0.799214	801	913	0.197385	0.154645	1.16751	1.11373	0.0715517	1.79637	0.00102986	0.00116422	0.019178	0.00099615	0.464746	0.396942	0.743858	0.779331	0.415146	43	229	529	20	241	652	chr15	q21.3	0.808333	0.19913	1	0.197059	1	0.138655	0.995781	0.16185	1	0.143791	1	-0.0467	0.5744	-0.1416	0.5744	0.201613
rs10263457	NA	A	G	1	0.998906	1.7941	0.00120358	0.0122258	801	913	0.816936	0.83224	0.850288	-0.935765	1.7941	-1.1734	0.00241209	0.257136	0.00120358	0.968089	0.915727	2.55404	1.11167	2.6229	1.00955	545	220	36	623	275	15	chr7	q21.11	0.816667	0.822609	1	0.820588	1	0.828452	1	0.819653	1	0.809211	0.993377	-0.0722	0.5921	-0.0337	0.5921	0.733871
rs4570560	NA	A	G	0.997503	0.997812	1.78868	0.000318341	0.810514	799	912	0.888889	0.925055	1.36553	1.78868	0.0120061	1.6456	0.00142375	0.000318341	0.211276	0.000493889	1.5318	2.2642	1.54288	2.10648	1.56931	632	158	9	781	127	4	chr11	p11.12	0.95	0.894599	0.998255	0.881657	0.994048	0.918067	0.995781	0.923032	0.998841	0.914474	0.993377	-0.0066	0.5833	-0.0497	0.855	0.830645
rs8080728	NA	A	G	0.997503	1	1.78839	0.000240188	0.356468	799	914	0.154182	0.203057	1.02825	1.78839	1.34591	0.32502	0.00142786	0.000240188	0.000822704	0.0368841	1.4375	1.95918	1.39776	1.42408	1.78719	20	205	574	42	286	586	chr17	p12	0.830508	0.152439	0.998255	0.168639	0.994048	0.217573	1	0.191908	1	0.150327	1	0.0144	0.6467	-0.1076	0.6467	0.153226
rs158807	NA	A	C	0.98377	0.998906	1.78434	0.000255625	0.0567334	788	913	0.265823	0.319672	0.935485	1.26826	1.78434	-0.556459	0.00105451	0.000669813	0.000255625	0.219655	1.04933	1.49097	1.29776	1.43393	1.26631	55	308	425	80	423	410	chr5	q13.3	0.791667	0.258865	0.980803	0.264881	0.988095	0.309623	1	0.308671	1	0.325658	0.993377	0.0382	0.8165	-0.081	0.8165	0.346774
rs923520	NA	A	G	0.998752	0.996718	1.77988	0.000572367	0.225242	800	911	0.699501	0.741512	0.711758	0.320283	1.77988	-0.691211	0.00176976	0.00690215	0.000572367	0.136612	1.0481	1.91026	1.23234	1.87288	1.16045	404	312	84	494	364	53	chr5	q35.2	0.594828	0.709565	1	0.659763	0.994048	0.760504	0.995781	0.733179	0.996524	0.679739	1	-0.0179	0.4686	-0.0237	0.5392	0.701613
rs10957071	TOX	A	G	0.998752	0.997812	1.77819	0.00136946	0.0171393	800	912	0.821072	0.841904	0.700836	-0.653947	1.77819	-1.07787	0.00365629	0.113309	0.00136946	0.546883	0.977809	2.71515	1.16048	2.73385	1.07088	548	219	33	638	261	13	chr8	q12.1	0.783333	0.818815	0.998255	0.820588	1	0.833333	0.991561	0.838728	1	0.846405	1	-0.0116	1	-0.1571	1	0.822581
rs11005328	ZWINT	A	C	1	0.998906	1.77609	0.00234206	0.21506	801	913	0.00560398	0.0174863	1.3636	1.77609	1.63905	-0.186862	0.0105989	0.00234206	0.00318113	0.883956	0.45	1.34763	3.15808	3.09456	1.31783	0	7	794	1	28	884	chr10	q21.1		0.00782609	1	0.0116279	1	0.0147059	0.995781	0.016185	1	0.0261438	1	0.0089	1	0	1	0.016129
rs750586	DOCK8	A	G	0.997503	1	1.7752	0.000691992	0.291853	799	914	0.737828	0.777838	0.740581	0.334821	1.7752	-0.626314	0.0019086	0.00702691	0.000691992	0.115107	1.06248	2.05691	1.24409	2.0108	1.1724	448	284	67	548	327	39	chr9	p24.3	0.7	0.737805	0.998255	0.733728	0.994048	0.790795	1	0.76794	0.998841	0.792763	0.993377	-0.0857	1	0.0183	1	0.733871
rs358256	GBA3	A	G	0.998752	1	1.76871	0.00113627	0.00217135	800	914	0.204489	0.187227	0.776557	-0.903586	-1.1797	1.76871	0.00254487	0.218594	0.896385	0.00113627	0.384675	0.414358	0.896141	0.981942	0.404073	40	246	514	18	305	591	chr4	p15.31	0.85	0.204704	0.998255	0.217647	1	0.179916	1	0.195954	1	0.20915	1	-0.0069	1	-0.0455	1	0.185484
rs3181360	TNFSF8	A	G	1	0.998906	1.76366	0.00045202	0.689947	801	913	0.0734745	0.0448087	1.34427	1.76366	1.6402	-0.104574	0.00225256	0.00045202	0.000648213	0.410446	0.791209	0.472436	0.591553	0.585318	0.499452	5	106	690	2	76	835	chr9	q33.1	0.908333	0.0695652	1	0.0852941	1	0.0420168	0.995781	0.0514451	1	0.0424837	1	-0.0151	1	0.0068	1	0.104839
rs10510828	FHIT	A	G	0.995006	0.990153	1.75785	0.000311601	0.0966043	797	905	0.545682	0.492834	0.720936	0.71228	-0.748769	1.75785	0.0012468	0.00230068	0.206556	0.000311601	0.673397	0.663202	0.80904	0.858787	0.66967	245	380	172	207	478	220	chr3	p14.2	0.516667	0.525305	0.99651	0.58631	0.988095	0.489362	0.983122	0.50464	0.996524	0.503311	0.986755	0.016	0.7112	0.0066	0.7112	0.620968
rs7207422	ACCN1	A	G	1	0.998906	1.75766	0.000206202	0.567026	801	913	0.720423	0.775956	1.13551	1.75766	0.914999	1.04068	0.000744722	0.000206202	0.00542937	0.00156039	1.28709	1.96071	1.34406	1.77199	1.36753	418	319	64	547	324	42	chr17	q11.2	0.741071	0.716522	1	0.738235	1	0.776151	1	0.773148	0.998841	0.72549	1	-0.0208	0.9073	-0.1469	0.9073	0.693548
rs2242653	BAT5	A	G	1	0.995624	1.75525	0.000314783	0.433504	801	910	0.16127	0.121711	1.28593	1.20631	1.75525	-0.644527	0.000984429	0.00103734	0.000314783	0.970063	1.27616	0.838983	0.720706	0.668971	0.931197	15	227	559	16	188	706	chr6	p21.33	0.87037	0.15913	1	0.164706	1	0.10251	1	0.142276	0.995365	0.119205	0.986755	0.0364	0.5851	0.1032	0.5851	0.193548
rs1867102	C9orf3	A	G	0.992509	0.997812	1.755	0.000178417	1	795	912	0.476788	0.541575	0.93372	1.755	0.751031	1.11432	0.000787477	0.000178417	0.00382219	0.00158592	1.32403	1.68028	1.29641	1.39675	1.42977	178	402	215	267	454	191	chr9	q22.32	0.516667	0.47373	0.993019	0.502976	0.988095	0.535865	0.991561	0.542197	1	0.584967	1	-0.0288	0.7273	0.1205	0.7273	0.435484
rs7524519	NA	A	G	0.995006	0.996718	1.75461	0.000256892	0.0173042	797	911	0.780976	0.787514	1.75461	-1.22341	1.19164	-0.457541	0.000256892	0.672681	0.00426985	0.0732912	1.33057	0.535076	1.03939	0.482976	1.20059	471	304	22	578	280	53	chr1	q41	0.783333	0.77972	0.994764	0.781065	0.994048	0.780335	1	0.784223	0.996524	0.80719	1	0.0384	0.6735	0.1332	0.6735	0.774194
rs10498342	NA	A	G	0.998752	1	1.7545	0.000765791	0.0531948	800	914	0.259975	0.288755	0.7095	-0.532662	-1.14437	1.7545	0.00217994	0.0648933	0.631625	0.000765791	1.9863	1.87802	1.15565	1.05239	1.92366	41	333	426	88	351	475	chr14	q21.1	0.7	0.264808	0.998255	0.238235	1	0.305439	1	0.27341	1	0.320261	1	0.0236	0.5049	0.1088	0.5049	0.290323
rs1230155	METAP1	A	G	0.996255	0.997812	1.75358	0.000611098	0.30405	798	912	0.69625	0.655908	0.647658	0.0516643	1.75358	-0.89377	0.0021164	0.0131819	0.000611098	0.252415	0.988712	0.558906	0.83161	0.562176	0.890553	373	366	59	400	397	115	chr4	q23	0.641667	0.705061	0.99651	0.66568	0.994048	0.637131	0.991561	0.653757	1	0.696078	1	0.0621	0.9562	-0.015	0.9562	0.685484
rs2043270	FLJ31951	A	G	0.995006	0.995624	1.74854	0.00761736	0.0174684	797	910	0.911139	0.929825	0.913639	-0.199967	1.74854	-0.619939	0.0095274	0.0500722	0.00761736	0.174336	1.11982	7.04933	1.29224	6.93536	1.2116	667	120	10	784	126	0	chr5	q33.3	0.923729	0.905759	0.99651	0.928571	0.988095	0.917722	0.991561	0.924681	0.997683	0.927152	0.986755	-0.0449	0.5398	-0.2185	0.5398	0.887097
rs6657655	LYST	A	G	0.996255	0.997812	1.74519	0.000883462	0.027119	798	912	0.24875	0.265317	1.07955	-1.02985	-1.17602	1.74519	0.00102158	0.28576	0.762128	0.000883462	2.18781	1.89206	1.09065	0.966427	2.0083	34	328	436	77	329	506	chr1	q42.3	0.741667	0.259162	0.99651	0.230769	0.994048	0.22479	0.995781	0.278935	0.998841	0.267974	1	0.069	0.4831	0.1242	0.4831	0.217742
rs3024239	WRN	A	G	1	1	1.74507	0.000323577	0.0981926	801	914	0.46264	0.515284	0.703802	0.707437	1.74507	-0.736937	0.00128373	0.00231595	0.000323577	0.195011	1.01959	1.51425	1.23476	1.49557	1.16592	179	383	239	230	482	202	chr8	p12	0.541667	0.466087	1	0.438235	1	0.493724	1	0.512139	1	0.5	0.993377	-0.007	0.7687	-0.1413	0.7687	0.5
rs804283	GATA4	A	G	0.997503	1	1.7442	0.000281268	0.0604072	799	914	0.666667	0.716703	0.902383	0.86287	-0.85699	1.7442	0.00102642	0.00171681	0.493882	0.000281268	1.44986	1.34339	1.26493	1.13078	1.42886	350	366	83	482	347	85	chr8	p23.1	0.616667	0.65096	0.99651	0.714706	1	0.715481	1	0.703468	1	0.715686	1	0.0065	1	-0.0167	1	0.669355
rs12489296	NA	A	G	0.996255	1	1.74372	0.000811597	0.0261858	798	914	0.74875	0.720524	0.704181	-0.542476	1.74372	-1.14498	0.00227076	0.0676342	0.000811597	0.637342	1.05959	0.527086	0.865114	0.514613	0.950814	437	322	39	489	340	85	chr3	q13.11	0.741667	0.75829	0.99651	0.714706	1	0.723849	1	0.727168	1	0.748366	1	0.0114	0.9439	0.1007	0.9439	0.737705
rs1503434	NA	A	G	0.997503	1	1.74311	0.000382535	0.471989	799	914	0.900749	0.866266	1.66991	0.989048	-0.56024	1.74311	0.000515193	0.0020997	0.706705	0.000382535	0.623628	1.11206	0.713743	1.22389	0.651596	656	129	14	684	217	13	chr3	p11.2	0.891667	0.897213	0.998255	0.911243	0.994048	0.838912	1	0.874566	1	0.849673	1	-0.0553	0.555	0.0912	0.555	0.879032
rs216493	PLEKHA7	A	G	1	1	1.73954	0.00154346	0.000426889	801	914	0.164384	0.178493	0.930205	-0.971762	-1.16915	1.73954	0.00234747	0.294308	0.965604	0.00154346	2.72971	2.41694	1.10449	0.990074	2.50125	15	232	554	45	235	634	chr11	p15.1	0.881356	0.158261	1	0.194118	1	0.177824	1	0.175723	1	0.150327	1	0.009	0.8859	0.1195	0.8859	0.16129
rs12606250	NA	A	G	0.991261	0.996718	1.73786	0.000412426	0.0811609	794	911	0.0728643	0.108434	1.5907	1.73786	0.98133	1.28286	0.00137315	0.000412426	0.00272879	0.0134015	3.03614	4.19918	1.54753	1.48977	3.98328	2	110	682	16	164	731	chr18	q22.1	0.916667	0.072807	0.991274	0.0803571	0.988095	0.119247	1	0.100116	0.993048	0.125	0.993377	-0.0799	0.8013	0.0814	0.8013	0.0806452
rs7656234	SLC4A4	A	G	0.998752	1	1.7351	0.000700593	0.00723808	800	914	0.71197	0.741812	0.643733	-0.471274	1.7351	-1.10502	0.00220277	0.054543	0.000700593	0.528826	0.965681	1.90466	1.16234	1.93465	1.0678	414	312	74	488	381	45	chr4	q13.3	0.758333	0.70993	0.998255	0.708824	1	0.742678	1	0.736994	1	0.732026	1	-0.0106	0.9078	0.029	0.9078	0.725806
rs1822590	NA	A	C	0.997503	1	1.73452	0.000286695	0.413454	799	914	0.277154	0.334607	0.96431	1.56816	1.73452	-0.236244	0.000926531	0.000316088	0.000286695	0.0815891	1.13883	1.58665	1.31154	1.42802	1.35692	63	316	420	96	419	399	chr8	q11.23	0.675	0.279232	0.99651	0.294118	1	0.33682	1	0.327168	1	0.330065	1	-0.0464	0.7402	0.1236	0.9412	0.225806
rs12121466	NA	A	C	0.997503	0.997812	1.73426	0.000251843	0.132979	799	912	0.82834	0.790481	1.73426	0.474914	-0.660195	1.6745	0.000251843	0.00567555	0.49331	0.000363662	0.652367	1.06448	0.781863	1.21758	0.690275	560	205	34	563	317	32	chr1	p21.1	0.827586	0.810976	0.998255	0.857988	0.994048	0.7827	0.991561	0.799422	1	0.787582	1	-0.0227	0.6546	-0.2436	0.6546	0.887097
rs10140519	NA	A	G	1	1	1.73158	0.000397649	1	801	914	0.890411	0.923581	1.47814	1.32943	-0.434969	1.73158	0.00118481	0.000968425	0.811979	0.000397649	1.59854	1.06026	1.48747	0.977293	1.57599	631	166	4	781	128	5	chr14	q21.3	0.925	0.898261	1	0.870588	1	0.922594	1	0.919075	1	0.941176	1	0.0474	1	0.0884	1	0.846774
rs11954180	SLC6A7	A	G	0.998752	0.998906	1.72999	0.000517104	0.836802	800	913	0.05798	0.0879781	1.4319	1.41579	1.72999	-0.467604	0.00155906	0.00101699	0.000517104	0.797977	0.636625	1.07387	1.5673	1.65503	1.00204	5	81	714	6	147	760	chr5	q33.1	0.941667	0.0513937	0.998255	0.0882353	1	0.0920502	1	0.0856481	0.998841	0.0953947	0.993377	-0.0464	1	-0.0649	1	0.0645161
rs4647992	NFKB1	A	G	0.997503	0.998906	1.72288	0.000608192	1	799	913	0.056804	0.0322404	1.38513	1.72288	1.49168	0.135909	0.00319534	0.000608192	0.00110483	0.349662	0.576271	0.333333	0.553167	0.558712	0.348852	3	83	713	0	57	856	chr4	q24	0.933333	0.0592334	0.998255	0.0502959	0.994048	0.0336134	0.995781	0.0346821	1	0.0261438	1	-0.0149	1	0.047	1	0.0806452
rs924584	NA	A	G	0.998752	0.997812	1.72057	0.000233448	0.735935	800	912	0.32606	0.268053	1.08154	1.6821	1.72057	-0.0455595	0.000731442	0.000233448	0.000297452	0.0509144	0.834087	0.602366	0.756944	0.700918	0.700962	77	367	356	63	362	487	chr5	q14.2	0.708333	0.325784	0.998255	0.317647	1	0.273109	0.995781	0.263615	0.997683	0.273026	0.993377	0.0369	0.5254	0.075	0.5254	0.362903
rs933664	NA	A	C	0.987516	0.997812	1.72005	0.000212572	0.83056	791	912	0.694199	0.633479	0.993427	1.72005	1.02906	0.860316	0.00085706	0.000212572	0.00313064	0.00244302	0.796021	0.556391	0.761357	0.624383	0.740071	378	343	70	368	420	124	chr16	p11.2	0.725	0.701058	0.986038	0.681548	0.988095	0.621849	0.995781	0.645255	0.998841	0.667763	0.993377	-0.0143	1	0.0447	1	0.653226
rs9916344	PITPNM3	A	G	1	1	1.71872	0.000353663	0.0399827	801	914	0.516189	0.473253	0.782811	0.0159449	-1.09242	1.71872	0.00106791	0.0132076	0.65781	0.000353663	0.645849	0.70508	0.84209	0.946352	0.664875	226	375	200	189	487	238	chr17	p13.2	0.525424	0.52087	1	0.514706	1	0.5	1	0.472832	1	0.51634	1	-0.0482	0.7292	0.0843	0.7292	0.475806
rs10511330	ZBTB20	A	G	0.997503	0.997812	1.71861	0.00283184	0.0051953	799	912	0.860175	0.876368	0.660327	-0.759496	1.71861	-1.05985	0.006496	0.176773	0.00283184	0.577659	0.988376	3.64655	1.15227	3.65795	1.07102	597	182	20	693	214	5	chr3	q13.31	0.941667	0.859511	0.99651	0.85	1	0.878151	0.995781	0.887153	0.998841	0.820261	1	-0.0212	0.8787	-0.0204	0.8787	0.870968
rs3886917	NA	A	G	0.996255	1	1.71843	0.000693471	0.115451	798	914	0.71125	0.671397	0.612786	0.0605895	1.71843	-0.878995	0.00236298	0.0130935	0.000693471	0.239631	0.986287	0.552515	0.829485	0.556249	0.888258	393	350	55	423	382	109	chr4	p15.33	0.733333	0.71466	0.99651	0.705882	1	0.696653	1	0.671098	1	0.696078	1	0.0151	0.6649	0.066	0.6649	0.680328
rs11153598	NT5DC1	A	C	0.997503	0.997812	1.71803	0.00214039	0.00276346	799	912	0.151685	0.143873	0.916394	-1.11653	-1.1336	1.71803	0.00286097	0.551547	0.790561	0.00214039	0.289399	0.327786	0.939841	1.03523	0.317227	25	191	583	8	245	659	chr6	q22.1	0.891667	0.147826	1	0.151786	0.988095	0.151899	0.991561	0.149711	1	0.124183	1	0.0013	0.8711	-0.0663	0.8711	0.209677
rs567971	NA	A	G	0.998752	1	1.71716	0.000325676	0.626544	800	914	0.172693	0.217249	1.04662	1.09831	1.71716	-0.763373	0.00116079	0.00121014	0.000325676	0.719512	0.860492	1.26818	1.32961	1.45009	1.12017	31	213	556	40	316	558	chr8	q11.23	0.808333	0.171603	0.998255	0.2	1	0.236402	1	0.197688	1	0.215686	1	-0.0379	0.9565	-0.0572	0.9565	0.129032
rs303006	NA	A	G	0.995006	0.997812	1.71665	0.00150746	0.337089	797	912	0.178348	0.141685	0.969172	0.640376	-0.21193	1.71665	0.0019381	0.00394697	0.0413823	0.00150746	0.417508	0.364299	0.760496	0.800078	0.377778	34	215	548	14	229	669	chr6	p22.2	0.858333	0.174256	0.993019	0.2	1	0.12605	0.995781	0.147399	1	0.131579	0.993377	-0.0379	0.8379	-0.2081	0.8379	0.177419
rs2901840	NA	A	C	1	1	1.71658	0.00214792	0.599113	801	914	0.126401	0.106987	0.686479	-0.481438	-0.970589	1.71658	0.00532934	0.085465	0.442753	0.00214793	0.314815	0.318113	0.828008	0.907157	0.317344	25	151	625	8	178	728	chr2	q14.2	0.891667	0.125217	1	0.117647	1	0.117155	1	0.118497	1	0.147059	1	-0.0555	0.7755	-0.1099	0.7755	0.185484
rs1898422	LRP1B	A	C	0.996255	0.992341	1.71184	0.000323698	1	798	907	0.201875	0.156766	1.06235	1.32905	1.71184	-0.562521	0.00129229	0.000682944	0.000323698	0.454961	1.00692	0.691358	0.735006	0.686428	0.77665	25	271	502	22	239	646	chr2	q22.1	0.864407	0.200698	0.99651	0.177515	0.994048	0.187764	0.991561	0.164535	0.994206	0.202614	1	0.0504	0.6617	0.0432	0.6617	0.298387
rs10055012	SEMA6A	A	C	0.997503	0.997812	1.71174	0.0017221	0.0705491	799	912	0.832709	0.805799	0.628399	-0.333155	1.71174	-0.928689	0.00475329	0.0460312	0.0017221	0.308645	0.981575	0.391176	0.833592	0.393506	0.895661	547	238	14	602	267	43	chr5	q23.1	0.766667	0.826353	0.99651	0.847059	1	0.794979	1	0.804524	0.996524	0.843137	1	0.0539	0.726	0.0808	0.726	0.830645
rs1005321	HS3ST3B1	A	G	0.998752	0.997812	1.71159	0.000337804	0.551092	800	912	0.541771	0.503282	1.17657	-0.252589	-1.13549	1.71159	0.00042559	0.0265713	0.942393	0.000337804	0.636655	0.76638	0.856978	1.01457	0.677854	262	343	195	226	466	220	chr17	p12	0.533333	0.537456	0.998255	0.547059	1	0.481013	0.991561	0.521965	1	0.496732	1	-0.131	1	0.0092	1	0.564516
rs4918255	SORCS1	A	G	0.998752	0.992341	1.70741	0.00063068	0.0500618	800	907	0.664589	0.715072	0.879461	0.888025	1.70741	-0.202722	0.00113492	0.00161427	0.00063068	0.0360009	1.12411	1.90697	1.2666	1.80357	1.23142	357	350	93	452	394	61	chr10	q25.1	0.658333	0.674783	1	0.630178	0.994048	0.696653	1	0.722222	0.988413	0.748344	0.986755	0.0063	0.9197	-0.0091	0.9197	0.653226
rs3782415	SOCS2	A	G	1	1	1.70201	0.000284992	0.37668	801	914	0.834371	0.784934	1.49982	1.70201	1.12104	1.09276	0.000599811	0.000284992	0.00701213	0.00147128	0.762228	0.390886	0.724502	0.427945	0.720238	550	238	13	559	318	37	chr12	q22	0.783333	0.84087	1	0.823529	1	0.807531	1	0.791908	1	0.80719	1	0.0382	0.9083	0.0836	0.9083	0.782258
rs7127390	IGSF4	A	G	0.998752	0.998906	1.69914	0.00109125	0.156562	800	913	0.793641	0.812568	0.765455	-0.835	1.69914	-1.17817	0.00227945	0.176949	0.00109125	0.903338	0.912525	2.16752	1.12724	2.23255	1.0176	520	231	49	597	291	25	chr11	q23.2	0.841667	0.787456	0.998255	0.811765	1	0.817227	0.995781	0.821181	0.998841	0.79085	1	-0.0525	0.7382	-0.2088	0.7382	0.782258
rs954472	NA	A	G	0.998752	1	1.69689	0.00195552	0.00816814	800	914	0.165212	0.148472	0.647269	-0.823159	-1.12375	1.69689	0.00470316	0.193229	0.708026	0.00195552	0.331746	0.345732	0.881006	0.955503	0.341722	28	207	565	10	250	654	chr1	p22.2	0.841667	0.159408	0.998255	0.179412	1	0.154812	1	0.147399	1	0.166667	1	-0.0296	0.8829	-0.0337	0.8829	0.201613
rs262883	DOCK2	A	G	0.998752	0.998906	1.69229	0.00120149	0.0080625	800	913	0.220698	0.195082	0.587432	-0.523819	-1.04787	1.69229	0.00354249	0.0708952	0.445452	0.00120149	0.430698	0.434306	0.8558	0.92208	0.43287	45	262	493	22	311	580	chr5	q35.1	0.775	0.221739	1	0.221893	0.994048	0.190377	1	0.219329	0.998841	0.196078	1	-0.01	0.7787	-0.106	0.7787	0.225806
rs1463990	NA	A	G	0.998752	1	1.69219	0.000227906	0.00144853	800	914	0.776185	0.75	1.69219	-0.579931	-0.129264	0.789333	0.000227906	0.0786566	0.0842883	0.00295201	0.687087	1.27854	0.86506	1.47911	0.74343	493	257	50	497	378	39	chr2	q36.1	0.775	0.778746	0.998255	0.755882	1	0.751046	1	0.755491	1	0.718954	1	0.0016	1	-0.0402	1	0.790323
rs11189119	NA	A	G	0.998752	1	1.69046	0.000496282	0.0442011	800	914	0.0972569	0.0644105	1.69046	1.63992	1.31822	0.752476	0.00125003	0.000496282	0.00116496	0.0719147	0.305085	0.204375	0.639021	0.6431	0.217249	6	142	652	0	116	798	chr10	q24.1	0.95	0.102787	0.998255	0.0941176	1	0.0543933	1	0.0653179	1	0.0816993	1	0.0206	0.7471	0.0248	0.7471	0.0806452
rs882696	TUSC3	A	G	0.998752	0.997812	1.68687	0.00200433	0.431733	800	912	0.148379	0.120897	0.715496	0.0182832	-0.662051	1.68687	0.00427107	0.0209039	0.153211	0.00200433	0.362189	0.337021	0.789315	0.846565	0.342478	28	180	592	10	199	703	chr8	p22	0.891667	0.14547	0.998255	0.155882	1	0.117647	0.995781	0.126736	0.998841	0.111111	1	-0.0635	0.7945	-0.0985	0.7945	0.177419
rs6104550	NA	A	G	0.998752	0.997812	1.68494	0.000727911	0.16577	800	912	0.705112	0.742341	0.574352	-0.0184301	1.68494	-0.892754	0.00244604	0.0164587	0.000727911	0.25038	1.01321	1.87194	1.20492	1.86235	1.12297	411	307	82	495	365	52	chr20	p12.2	0.716667	0.68554	0.998255	0.726471	1	0.700422	0.991561	0.740462	1	0.745098	1	-0.0305	1	-0.0807	1	0.814516
rs1189843	NA	A	G	0.997503	0.997812	1.68475	0.000273667	0.158069	799	912	0.197878	0.250547	0.866999	1.68475	1.58123	-0.194595	0.00147046	0.000273667	0.000436777	0.0949625	1.15266	1.60439	1.35515	1.42691	1.42989	40	235	524	65	326	521	chr5	p15.2	0.75	0.192845	0.99651	0.191176	1	0.242678	1	0.236416	1	0.228477	0.986755	-0.0457	0.5957	-0.0818	0.5957	0.282258
rs1796412	NA	A	G	1	0.99453	1.68188	0.000338358	0.784827	801	909	0.81071	0.759605	0.948317	1.60484	-0.336953	1.68188	0.00131249	0.000338358	0.155849	0.000344902	0.707131	0.635648	0.737776	0.716422	0.695239	533	234	34	527	328	54	chr12	q24.31	0.775	0.810435	1	0.802941	1	0.761506	1	0.771246	0.993048	0.797386	1	-0.0469	0.6486	-0.1416	0.6486	0.814516
rs2277509	NA	A	C	0.998752	0.997812	1.67716	0.000177945	0.00449967	800	912	0.697631	0.683807	1.67716	-1.15504	0.230278	0.189133	0.000177945	0.40268	0.0228695	0.0130116	0.704483	1.24628	0.937333	1.47024	0.782541	407	303	90	408	432	72	chr14	q32.12	0.720339	0.702609	1	0.695266	0.994048	0.685654	0.991561	0.69422	1	0.666667	1	-0.0544	1	-0.0775	1	0.645161
rs2304965	NA	A	G	1	0.998906	1.6755	0.000581052	0.0440796	801	913	0.361768	0.39235	0.859559	-0.601991	-1.19323	1.6755	0.00110076	0.0704158	0.987456	0.000581052	1.73162	1.53748	1.13911	1.0065	1.64115	88	403	310	155	406	352	chr17	p13.1	0.616667	0.358261	1	0.35	1	0.403361	0.995781	0.384393	1	0.415033	1	0.0424	0.8966	0.1671	0.8966	0.435484
rs12353067	NA	A	G	1	1	1.67501	0.00105503	0.290351	801	914	0.231631	0.194869	0.662239	0.232205	-0.625984	1.67501	0.00264876	0.00961981	0.117743	0.00105503	0.488772	0.456931	0.802876	0.85138	0.467446	54	262	485	29	297	588	chr9	p24.3	0.808333	0.231304	1	0.247059	1	0.177824	1	0.200578	1	0.189542	1	-0.0248	0.8009	-0.0643	0.8009	0.209677
rs1922263	CHST11	A	C	0.995006	0.995624	1.67184	0.00356902	0.0331605	797	910	0.121402	0.105811	0.636755	-0.709609	-1.02545	1.67184	0.0078876	0.16679	0.552398	0.00356902	0.256216	0.258621	0.856384	0.925745	0.25804	18	156	623	4	183	723	chr12	q23.3	0.87037	0.113438	0.99651	0.157738	0.988095	0.0889831	0.987342	0.114005	0.998841	0.105263	0.993377	-0.0118	0.7642	-0.1428	0.7642	0.120968
rs12621193	NA	A	G	1	1	1.66682	0.000348029	0.505775	801	914	0.153798	0.1119	1.11691	1.66682	1.63155	-0.221836	0.00148851	0.000348029	0.000436429	0.214041	0.833998	0.56769	0.693248	0.669276	0.620155	19	207	575	13	177	724	chr2	q14.3	0.891667	0.145217	1	0.191176	1	0.125523	1	0.119075	1	0.114379	1	-0.0169	0.631	0.0745	0.631	0.153226
rs2722222	NA	A	G	0.998752	1	1.6661	0.00150366	0.0894601	800	914	0.811721	0.83679	0.577998	-0.429415	1.6661	-0.982043	0.00423829	0.059449	0.00150366	0.373519	1.00444	2.47953	1.18923	2.47727	1.1026	538	224	38	634	263	17	chr12	q21.33	0.841667	0.810105	0.998255	0.829412	1	0.851464	1	0.833526	1	0.820261	1	-0.0362	0.9402	-0.1	0.9402	0.758065
rs4497194	NA	A	G	0.995006	0.998906	1.66361	0.00646055	0.0155734	797	913	0.895494	0.915301	0.780408	-0.269606	1.66361	-0.680015	0.00909815	0.0543238	0.00646055	0.188982	1.10392	5.51187	1.26113	5.41974	1.18878	644	141	12	761	151	1	chr1	q43	0.925	0.902972	0.994764	0.873529	1	0.92437	0.995781	0.910983	1	0.905229	1	0.0151	0.9661	-0.1943	0.9661	0.860656
rs10512392	EPB41L4B	A	G	0.993758	0.996718	1.66314	0.000742667	0.0641808	796	911	0.305138	0.270537	0.551728	-0.229751	-1.01293	1.66314	0.00250996	0.0281592	0.373209	0.000742667	0.540858	0.547812	0.84455	0.913092	0.54445	85	315	396	55	382	474	chr9	q31.3	0.666667	0.310858	0.993019	0.286982	0.994048	0.274262	0.991561	0.281829	0.998841	0.25817	1	-0.0102	0.6196	-0.0438	0.6196	0.314516
rs12341685	TMEM2	A	G	0.997503	1	1.65983	0.00400814	0.00687785	799	914	0.910112	0.909389	1.15054	-1.11222	1.65983	-0.928255	0.00400815	0.988713	0.00652053	0.437131	0.821126	5.23696	0.991224	5.41191	0.897765	669	118	12	751	162	1	chr9	q21.13	0.9	0.906632	0.99651	0.908824	1	0.914226	1	0.906358	1	0.901961	1	-0.0394	0.7098	-0.0563	0.7098	0.919355
rs1377843	DZIP3	A	G	0.998752	0.996718	1.65928	0.000414112	0.0400437	800	911	0.872818	0.834611	1.3096	0.968514	-0.643884	1.65928	0.000983167	0.00193488	0.964505	0.000414112	0.659115	0.965944	0.735326	1.07645	0.675883	613	172	15	627	268	16	chr3	q13.13	0.85	0.873693	0.998255	0.864706	1	0.853814	0.987342	0.834682	1	0.820261	1	0.0347	0.94	-0.0062	0.94	0.862903
rs4952085	XDH	A	G	0.998752	1	1.65771	0.000933537	0.434544	800	914	0.743766	0.784389	0.667262	0.420311	1.65771	-0.53574	0.00229458	0.00572258	0.000933537	0.089662	1.07898	2.05169	1.25332	1.99545	1.18715	456	279	65	559	317	38	chr2	p23.1	0.775	0.733913	1	0.763314	0.994048	0.784519	1	0.775145	1	0.830065	1	-0.0607	1	-0.0633	1	0.766129
rs9378384	NA	A	C	0.998752	0.998906	1.65601	0.000262449	0.222837	800	913	0.758728	0.795082	1.65601	0.143161	-0.584796	1.48082	0.000262449	0.0118449	0.360205	0.000538854	1.49367	0.911974	1.23382	0.784861	1.41394	445	325	30	584	285	44	chr6	p25.2	0.737288	0.766087	1	0.724852	0.994048	0.794118	0.995781	0.790751	1	0.764706	1	0.0617	0.638	0.1328	0.727	0.766129
rs2660342	LOC285429	A	G	0.991261	0.99453	1.65347	0.000314442	0.0196682	794	909	0.173995	0.206367	1.65347	0.00840686	1.22063	-0.405978	0.000314442	0.0184973	0.00109095	0.234929	0.542946	0.81388	1.23443	1.40497	0.715158	33	209	552	27	320	562	chr4	p13	0.791667	0.185639	0.993019	0.162651	0.982143	0.191489	0.983122	0.190835	0.996524	0.215686	1	-0.0485	0.5239	-0.0869	0.6307	0.120968
rs4240673	XKR6	A	G	0.998752	1	1.65276	0.000380806	0.127356	800	914	0.411471	0.472162	0.883915	1.42378	1.65276	-0.0875249	0.000884458	0.000403377	0.000380806	0.0366885	1.14816	1.61257	1.27943	1.4598	1.30457	135	388	277	192	479	243	chr8	p23.1	0.541667	0.406794	0.998255	0.444118	1	0.48954	1	0.465896	1	0.460784	1	0.0636	0.7954	-0.1679	0.7954	0.370968
rs4237774	OR56A1	A	G	0.993758	0.992341	1.65002	0.000637699	0.103772	796	907	0.652256	0.688119	0.570085	-0.252218	1.65002	-1.07596	0.00211648	0.0285745	0.000637699	0.475668	0.961941	1.6813	1.1763	1.71445	1.077	353	333	110	419	411	77	chr11	p15.4	0.716667	0.665789	0.991274	0.617647	1	0.680672	0.995781	0.68203	0.99073	0.72549	1	-0.0775	0.4122	0.0349	0.4475	0.612903
rs8073559	NA	A	G	0.996255	0.998906	1.64674	0.000376185	0.581103	798	913	0.189375	0.235519	0.903616	1.09453	1.64674	-0.735757	0.00147862	0.00117209	0.000376185	0.560721	0.915631	1.32681	1.31873	1.43552	1.16718	35	231	532	47	335	531	chr17	q24.3	0.825	0.184441	0.994764	0.202941	1	0.243697	0.995781	0.23526	1	0.218954	1	0.0136	0.6318	-0.1611	0.6318	0.217742
rs1550765	NA	A	G	0.997503	1	1.64439	0.00140389	0.0981869	799	914	0.790886	0.763646	0.543569	-0.479087	1.64439	-1.05507	0.00420137	0.0614709	0.00140389	0.450229	1.01571	0.464529	0.854276	0.461992	0.923598	490	285	24	543	311	60	chr3	q13.11	0.775	0.797909	0.998255	0.760355	0.994048	0.769874	1	0.766474	1	0.800654	1	-0.0007	0.5496	0.1108	0.6377	0.790323
rs2331101	NA	A	G	0.998752	1	1.64125	0.000244422	0.00107087	800	914	0.235037	0.260917	1.64125	-0.624109	0.768079	-0.158881	0.000244422	0.087082	0.00308706	0.0863329	0.55143	0.800244	1.14898	1.34117	0.688513	54	267	479	43	390	481	chr5	p13.3	0.766667	0.235652	1	0.239645	0.994048	0.232218	1	0.272832	1	0.25817	1	-0.0363	1	-0.0218	1	0.233871
rs1395451	NA	A	C	0.998752	1	1.6409	0.00444213	0.141084	800	914	0.897132	0.912118	0.633879	-0.639464	1.6409	-0.97909	0.00941426	0.150679	0.00444213	0.514764	0.995617	4.1771	1.19007	4.18168	1.09421	653	131	16	758	153	3	chr6	q14.1	0.941667	0.897213	0.998255	0.902941	1	0.899582	1	0.906358	1	0.905229	1	-0.017	0.692	-0.1113	0.692	0.854839
rs346119	NA	A	G	1	0.989059	1.64063	0.000482679	0.0643577	801	904	0.470112	0.415563	0.68561	0.880761	-0.421233	1.64063	0.00139204	0.00151871	0.0719293	0.000482679	0.66637	0.612721	0.80146	0.822896	0.645187	180	393	228	142	467	295	chr4	q34.3	0.575	0.452174	1	0.508824	1	0.395397	1	0.430751	0.984936	0.405229	1	0.0024	1	0.036	1	0.532258
rs2269475	AIF1	A	G	0.998752	1	1.64018	0.000435495	0.719959	800	914	0.144015	0.104258	1.1849	1.54743	1.64018	-0.278334	0.00156514	0.000482709	0.000435495	0.344472	0.844898	0.568513	0.691804	0.665082	0.62146	12	205	583	8	173	733	chr6	p21.33	0.826923	0.140244	0.998255	0.15	1	0.0899582	1	0.121387	1	0.104575	1	0.047	1	0.0752	1	0.185484
rs6946852	MEOX2	A	G	1	0.996718	1.63924	0.000659153	0.00778628	801	911	0.639477	0.67908	0.52775	-0.0348328	1.63924	-0.934555	0.00233739	0.0160122	0.000659153	0.290181	1.00561	1.72044	1.19298	1.7163	1.11414	333	359	109	403	432	76	chr7	p21.1	0.62069	0.644348	1	0.605882	1	0.669492	0.987342	0.666474	1	0.647059	1	-0.0117	0.562	-0.0517	0.562	0.677419
rs2543356	NA	A	G	0.998752	0.998906	1.63828	0.00253896	0.0232963	800	913	0.867207	0.832787	0.857727	0.519498	1.63828	-0.287448	0.0034559	0.00574828	0.00253896	0.0523659	0.879029	0.348608	0.762634	0.36036	0.805165	599	191	10	644	234	35	chr14	q24.3	0.858333	0.859756	0.998255	0.876471	1	0.859244	0.995781	0.83044	0.998841	0.823529	1	0.0056	0.6886	0.135	0.6886	0.887097
rs2596230	RYR3	A	G	1	1	1.6369	0.00448586	0.0118534	801	914	0.87609	0.895197	0.634438	-0.487278	1.6369	-0.86863	0.00868705	0.0878718	0.00448586	0.307335	1.0523	4.21929	1.2081	4.17637	1.13482	620	165	16	727	184	3	chr15	q14	0.916667	0.882609	1	0.844118	1	0.887029	1	0.897688	1	0.895425	1	-0.0152	0.5659	-0.0522	0.5659	0.879032
rs1581035	NA	A	G	0.998752	1	1.63511	0.000444836	0.0832804	800	914	0.500623	0.543668	0.64851	0.0251394	1.63511	-1.07147	0.00145258	0.0129124	0.000444836	0.56847	0.93289	1.44023	1.18842	1.507	1.06989	214	373	213	257	480	177	chr2	p23.2	0.55	0.522648	0.998255	0.470588	1	0.529289	1	0.541618	1	0.51634	1	0.004	0.9553	-0.1159	0.9553	0.379032
rs4729049	CDK6	A	G	0.996255	0.998906	1.63461	0.00394655	0.0783499	798	913	0.88875	0.915847	1.06098	0.426516	1.63461	-0.16707	0.00394655	0.00880043	0.00541451	0.0448773	1.19906	4.79624	1.3623	4.64631	1.29372	636	148	14	763	148	2	chr7	q21.2	0.925	0.892857	0.998255	0.880952	0.988095	0.915966	0.995781	0.910405	1	0.905229	1	-0.0118	1	-0.1084	1	0.846774
rs3769583	FLJ20272	A	G	0.998752	0.997812	1.63448	0.00134264	0.177144	800	912	0.223192	0.179978	0.996964	0.901459	-0.00987563	1.63448	0.00136872	0.00184581	0.0226989	0.00134264	0.489547	0.420082	0.763887	0.791047	0.441919	46	264	490	23	281	608	chr2	p22.3	0.8	0.218641	0.998255	0.226471	1	0.186192	1	0.183815	1	0.162252	0.986755	-0.0319	0.9132	0.0814	0.9132	0.274194
rs12043001	NA	A	G	1	0.998906	1.63388	0.00295843	0.00579449	801	913	0.872354	0.85082	0.576057	-0.470705	1.63388	-0.964218	0.00750382	0.0766517	0.00295844	0.392035	0.994442	0.336423	0.834529	0.336954	0.903756	606	187	8	673	209	31	chr1	q25.2	0.90678	0.864348	1	0.894118	1	0.842437	0.995781	0.855491	1	0.869281	1	0.0091	0.9567	0.1124	0.9567	0.862903
rs11943045	NA	A	G	1	0.998906	1.63344	0.00452421	0.140481	801	913	0.893524	0.913661	0.686936	-0.257667	1.63344	-0.743278	0.00829119	0.0519714	0.00452421	0.228411	1.07204	4.22031	1.26102	4.17179	1.17231	648	137	16	760	150	3	chr4	p14	0.923729	0.889565	1	0.911765	1	0.912134	1	0.913194	0.998841	0.898693	1	-0.0242	1	-0.1423	1	0.854839
rs894558	NAV2	A	G	1	0.998906	1.63344	0.00452421	0.356873	801	913	0.0890411	0.0797814	0.766288	-0.89415	-1.06481	1.63344	0.00737542	0.360654	0.97028	0.00452421	0.220238	0.243325	0.886991	0.986327	0.239705	16	109	676	3	138	772	chr11	p15.1	0.933333	0.093913	1	0.0823529	1	0.0945378	0.995781	0.0763006	1	0.0784314	1	-0.1096	1	-0.0829	1	0.0887097
rs2075773	ANGEL1	A	C	0.998752	1	1.6329	0.00043588	1	800	914	0.878429	0.915393	1.12517	1.6329	0.161825	1.35599	0.00207424	0.00043588	0.113505	0.000951985	1.46112	2.31813	1.49736	2.16255	1.51015	620	167	13	767	141	6	chr14	q24.3	0.908333	0.881533	0.998255	0.861765	1	0.922594	1	0.911561	1	0.895425	1	-0.0214	0.7675	-0.1019	0.7675	0.870968
rs13125710	NA	A	G	0.997503	1	1.63115	0.000571984	0.213773	799	914	0.0724095	0.105349	1.24508	1.39009	1.63115	-0.430696	0.00220059	0.000948284	0.000571984	0.98616	0.79558	1.26037	1.50848	1.57828	1.16777	4	106	689	6	179	729	chr4	q31.1	0.881356	0.0636998	0.99651	0.105882	1	0.142259	1	0.0947977	1	0.0882353	1	-0.0114	0.663	0.0471	0.663	0.0887097
rs2158860	NA	A	G	0.996255	0.997812	1.62593	0.000446888	0.817321	798	912	0.866875	0.826586	1.05236	1.11025	-0.719854	1.62593	0.00145361	0.00133781	0.844349	0.000446888	0.664466	0.820949	0.731995	0.911054	0.678206	609	167	22	625	259	28	chr7	p15.3	0.859649	0.86911	0.99651	0.864706	1	0.822785	0.991561	0.828902	1	0.855263	0.993377	-0.0543	0.8686	-0.1108	0.8686	0.827869
rs1490813	NA	A	G	0.993758	0.990153	1.62547	0.000514773	0.16258	796	905	0.56015	0.516538	0.602899	0.0593545	1.62547	-1.03322	0.00177083	0.0119338	0.000514773	0.475668	1.04945	0.674616	0.838957	0.654299	0.921197	235	422	139	252	431	222	chr5	q13.1	0.534483	0.563047	0.993019	0.547337	0.994048	0.502092	1	0.517544	0.988413	0.575163	1	0.0186	0.4869	0.0032	0.4233	0.564516
rs922943	NA	A	G	0.998752	1	1.62505	0.000479007	0.310525	800	914	0.468204	0.424672	0.591402	0.0723856	-1.04	1.62505	0.00166152	0.0114958	0.465147	0.000479007	0.641412	0.675369	0.838394	0.921799	0.654241	193	363	244	157	462	295	chr3	p24.2	0.533333	0.466899	0.998255	0.497059	1	0.422594	1	0.420809	1	0.454248	1	-0.038	0.8877	-0.2024	0.8877	0.403226
rs249904	PPP2R2B	A	G	1	1	1.62352	0.000376552	0.115486	801	914	0.306351	0.363537	0.852144	1.39998	1.62352	-0.240933	0.00112945	0.000459271	0.000376552	0.0760664	1.14304	1.58249	1.29329	1.42142	1.33879	73	344	384	109	446	359	chr5	q32	0.741667	0.313913	1	0.297059	1	0.368201	1	0.347399	1	0.343137	1	0.0175	1	0.074	1	0.274194
rs8003056	NA	A	G	1	1	1.62209	0.000412007	0.00457019	801	914	0.861146	0.900655	0.998546	1.62209	-0.377946	1.60406	0.00189173	0.000412007	0.291173	0.000496239	1.50782	1.57476	1.46182	1.45401	1.51869	602	177	22	751	146	17	chr14	q21.1	0.908333	0.853913	1	0.870588	1	0.905858	1	0.889017	1	0.918301	1	-0.0886	1	-0.0748	1	0.879032
rs2032563	CAMTA1	A	G	0.998752	0.998906	1.62116	0.000401784	0.187819	800	913	0.185162	0.228415	1.00876	0.856279	1.62116	-0.808594	0.00122245	0.00212358	0.000401784	0.912145	0.820118	1.20223	1.30275	1.43447	1.05463	33	229	538	40	336	537	chr1	p36.23	0.801724	0.192509	0.998255	0.179412	1	0.23431	1	0.207176	0.998841	0.254902	1	-0.0559	0.6369	0.0074	0.6369	0.153226
rs9304496	KCTD1	A	G	0.996255	1	1.62101	0.000988927	0.0232884	798	914	0.714375	0.759279	0.788556	0.633553	1.62101	-0.28734	0.00166229	0.00321118	0.000988927	0.0449717	1.12276	2.06155	1.26113	1.96336	1.22043	410	321	67	515	359	40	chr18	q11.2	0.8	0.712413	0.994764	0.729412	1	0.780335	1	0.743931	1	0.751634	1	-0.034	0.9468	0.0016	0.9468	0.677419
rs7677714	NA	A	G	0.987516	0.99453	1.62052	0.00365775	0.0293329	791	909	0.131778	0.143798	0.670401	-0.967321	-1.14268	1.62052	0.00688981	0.334831	0.967212	0.00365775	3.43329	3.16519	1.10653	1.0108	3.22723	6	195	590	27	206	676	chr4	q35.1	0.816667	0.134683	0.987784	0.11976	0.982143	0.132911	0.991561	0.145761	0.995365	0.179739	1	0.0731	0.5538	0.0112	0.5538	0.16129
rs723525	CTNNA2	A	G	0.998752	0.998906	1.62015	0.00100699	0.0424321	800	913	0.733791	0.764481	0.50824	-0.361639	1.62015	-1.02687	0.00322665	0.0420438	0.00100699	0.395694	0.990382	1.96553	1.17758	1.97402	1.09138	441	293	66	523	351	39	chr2	p12	0.741667	0.727826	1	0.754438	0.994048	0.762605	0.995781	0.766782	0.998841	0.751634	1	0.012	0.824	-0.1362	0.824	0.717742
rs2201186	NA	A	G	0.998752	0.997812	1.61991	0.000283386	0.255431	800	912	0.735037	0.67779	0.970889	1.61991	1.21126	0.632059	0.00101408	0.000283386	0.00234107	0.00426878	0.81577	0.533487	0.758283	0.584533	0.75477	431	315	54	427	383	102	chr4	p15.33	0.683333	0.743031	0.998255	0.717647	1	0.659664	0.995781	0.686343	0.998841	0.70915	1	0.0157	0.9814	0.0044	0.9814	0.693548
rs2553377	NA	A	C	0.997503	1	1.61712	0.000465537	0.138438	799	914	0.189139	0.144105	1.51133	1.49893	0.636507	1.61712	0.000561591	0.000465537	0.00462967	0.00199955	0.44303	0.351883	0.721812	0.738738	0.375708	32	237	530	13	236	665	chr4	q28.1	0.788136	0.184119	0.99651	0.205882	1	0.148536	1	0.154913	1	0.127451	1	0.0048	0.865	-0.115	0.865	0.209677
rs1076584	VASH1	A	G	1	1	1.61365	0.000456922	1	801	914	0.12142	0.084607	1.10634	1.61365	1.33723	0.159485	0.0021667	0.000456922	0.000996796	0.114206	0.630303	0.432076	0.668792	0.663249	0.463004	13	167	621	6	141	767	chr14	q24.3	0.908333	0.118261	1	0.138235	1	0.0774059	1	0.0884393	1	0.104575	1	-0.0215	0.8494	-0.1019	0.8494	0.129032
rs2232548	KLRF1	A	C	1	0.998906	1.61272	0.0083661	0.0243617	801	913	0.0871731	0.0989071	0.617635	-0.815041	-1.04296	1.61272	0.0161583	0.262517	0.696668	0.0083661	5.17881	5.0253	1.14938	1.05908	5.04963	1	136	664	15	149	749	chr12	p13.31	0.9	0.0852174	1	0.1	1	0.0861345	0.995781	0.0947977	1	0.138158	0.993377	0.0463	1	0.1053	1	0.0967742
rs3816754	RAD51L3	A	C	1	0.996718	1.61211	0.000836276	0.16898	801	911	0.0398506	0.0651698	1.4722	1.41335	1.61211	-0.254643	0.00261254	0.00129069	0.000836276	0.800615	0.529915	0.930991	1.67965	1.74376	0.879386	1	60	740	1	115	795	chr17	q12	0.941667	0.04	1	0.0470588	1	0.0886076	0.991561	0.0509259	0.998841	0.0816993	1	0.0365	0.9443	0.0435	0.9443	0.0483871
rs9324976	NA	A	C	0.996255	0.998906	1.61119	0.00165241	0.059575	798	913	0.8075	0.829508	0.532596	-0.636656	1.61119	-1.08544	0.00453752	0.103844	0.00165241	0.547965	0.974046	2.39615	1.15986	2.41636	1.06946	531	228	39	621	274	18	chr5	q32	0.858333	0.805944	0.994764	0.814706	1	0.827731	0.995781	0.83526	1	0.823529	1	-0.0538	0.8148	-0.0586	0.8148	0.782258
rs10229977	NA	A	G	0.997503	0.997812	1.60908	0.00113024	1	799	912	0.974407	0.953501	1.48795	1.44727	-0.254339	1.60908	0.00319502	0.00159736	0.803981	0.00113024	0.512372	1.09043	0.538591	1.14125	0.519254	761	37	1	830	81	1	chr7	p11.2	0.946429	0.972949	0.99651	0.967647	1	0.956067	1	0.951389	0.998841	0.960526	0.993377	0.0211	0.5105	-0.0973	0.5105	0.975806
rs6991271	KIF13B	A	C	1	0.996718	1.60776	0.000551626	0.234344	801	911	0.419054	0.384995	0.771817	-0.450777	-1.18244	1.60776	0.00114585	0.0458732	0.897064	0.000551626	0.603969	0.678886	0.867845	0.982167	0.635696	162	347	292	126	449	336	chr8	p21.1	0.55	0.428696	1	0.420588	1	0.361925	1	0.396871	0.997683	0.394737	0.993377	-0.0093	1	-0.2057	1	0.330645
rs2738679	WWOX	A	G	0.993758	1	1.60669	0.000869114	0.144353	796	914	0.699875	0.739629	0.525451	0.145703	1.60669	-0.764451	0.00270779	0.0107475	0.000869114	0.169295	1.04078	1.87214	1.21816	1.84083	1.14775	401	313	82	492	369	53	chr16	q23.1	0.766667	0.710526	0.991274	0.679412	1	0.705021	1	0.756069	1	0.689542	1	-0.0694	0.9537	-0.0264	0.9537	0.645161
rs1812736	NA	A	G	0.990012	0.995624	1.60517	0.00293459	0.915491	793	910	0.827044	0.805373	0.507975	-0.664547	1.60517	-1.04006	0.00754323	0.113188	0.00293459	0.450414	0.991431	0.35039	0.865367	0.351472	0.920986	529	255	9	590	287	33	chr8	q21.11	0.8	0.815789	0.991274	0.854167	0.988095	0.778481	0.991561	0.813008	0.995365	0.820261	1	0.0653	0.3031	0.1153	0.295	0.836066
rs15606	NA	A	G	0.997503	1	1.60485	0.000563688	0.323869	799	914	0.576155	0.623362	0.515362	0.378597	1.60485	-0.794851	0.00207869	0.00537358	0.000563688	0.195235	1.01934	1.59712	1.21755	1.58092	1.14468	279	363	157	348	444	122	chr3	q24	0.625	0.580139	0.998255	0.538462	0.994048	0.623431	1	0.610405	1	0.69281	1	-0.0124	1	-0.012	1	0.637097
rs7505612	NA	A	C	0.996255	0.997812	1.60393	0.000286732	1	798	912	0.3125	0.256018	0.848654	1.60393	0.943759	0.700456	0.00125683	0.000286732	0.00197326	0.00767421	0.709742	0.555191	0.757059	0.737395	0.618037	81	336	381	59	348	505	chr18	p11.31	0.741667	0.310315	0.994764	0.308824	1	0.263598	1	0.261298	0.997683	0.284314	1	-0.0126	1	-0.034	1	0.354839
rs1517598	PROM1	A	G	0.996255	0.993435	1.60328	0.000445256	0.699752	798	908	0.88875	0.847253	1.10969	1.60328	0.194959	1.35132	0.00194783	0.000445256	0.0939445	0.000911062	0.707158	0.443514	0.69432	0.481535	0.683251	629	162	7	651	238	19	chr4	p15.32	0.836207	0.888307	0.99651	0.887574	0.994048	0.836134	0.995781	0.849068	0.991889	0.872549	1	0.0166	1	0.0585	1	0.870968
rs524533	NFKBIE	A	G	0.997503	0.997812	1.59622	0.000732713	1	799	912	0.713483	0.65919	0.994951	1.21815	1.59622	0.145066	0.000976935	0.000732713	0.000935558	0.0145845	0.85616	0.519821	0.776722	0.560861	0.785334	396	349	54	397	409	106	chr6	p21.1	0.701754	0.71466	0.99651	0.7	1	0.65272	1	0.690035	0.997683	0.638158	0.993377	0.0394	0.8822	0.0251	0.8822	0.725806
rs2660885	NA	A	G	0.998752	0.998906	1.59555	0.00214257	0.0233647	800	913	0.17581	0.19071	0.680242	-0.968047	-1.17939	1.59555	0.00399035	0.279845	0.977202	0.00214257	2.61258	2.37428	1.10472	1.00233	2.44492	15	250	535	44	259	610	chr12	q23.1	0.85	0.189024	0.998255	0.152941	1	0.219665	1	0.182292	0.998841	0.196078	1	0.0189	0.543	0.0338	0.543	0.137097
rs7319813	PIG38	A	G	1	1	1.59479	0.000391694	0.088565	801	914	0.853051	0.806769	0.839342	1.59479	0.499995	1.00801	0.00230541	0.000391694	0.024604	0.00190791	0.755782	0.491883	0.719221	0.532062	0.716804	586	196	19	604	268	42	chr13	q14.11	0.791667	0.844348	1	0.876471	1	0.782427	1	0.827746	1	0.826797	1	-0.0443	1	0.0216	1	0.846774
rs4541274	CTNNA2	A	G	0.995006	0.997812	1.59277	0.000704007	0.0520854	797	912	0.645807	0.60558	0.51113	-0.0604845	1.59277	-1.01827	0.00244103	0.0168428	0.000704007	0.394096	1.02771	0.623945	0.842072	0.614887	0.914602	322	386	89	349	407	156	chr2	p12	0.633333	0.639616	0.99651	0.66369	0.988095	0.609705	0.991561	0.609249	1	0.633987	1	0.0002	0.7943	0.1233	0.6559	0.645161
rs1033686	RAD51L1	A	G	0.997503	0.996718	1.59218	0.00235904	0.0721278	799	911	0.175406	0.140197	0.903203	0.518582	-0.205065	1.59218	0.00248812	0.00539247	0.040603	0.00235904	0.399642	0.344872	0.766544	0.799544	0.358916	29	221	549	11	232	668	chr14	q24.1	0.822034	0.173345	0.998255	0.183432	0.994048	0.163866	0.995781	0.146412	0.998841	0.190789	0.993377	-0.0207	0.5298	-0.0655	0.5874	0.193548
rs205499	TRIM25	A	G	0.988764	0.996718	1.58603	0.000424485	0.00380833	792	911	0.235516	0.193319	1.08855	0.688323	1.58603	-0.861228	0.000897609	0.00305593	0.000424485	0.960785	1.28228	0.864382	0.777892	0.698795	0.987914	42	288	462	48	255	608	chr17	q22	0.875	0.233686	0.986038	0.251479	0.994048	0.210084	0.995781	0.188439	1	0.218543	0.986755	-0.0109	0.5811	-0.0541	0.5811	0.225806
rs3780223	C9orf94	A	G	0.991261	0.995624	1.58394	0.012547	0.0288458	794	910	0.0785176	0.0855263	0.673599	-0.97212	-1.0654	1.58394	0.0191995	0.495678	0.987964	0.012547	6.62879	6.11818	1.09761	1.00688	6.19111	0	123	671	12	130	768	chr9	p22.1	0.941667	0.0815789	0.991274	0.077381	0.988095	0.0822785	0.991561	0.0880649	0.997683	0.0718954	1	-0.0014	0.7206	0.0779	0.7206	0.0806452
rs9894254	CARD14	A	G	0.998752	0.998906	1.5824	0.000864702	1	800	913	0.0567332	0.0327869	1.41687	1.57398	1.5824	-0.129731	0.00317022	0.000864702	0.000877355	0.882855	0.988889	0.555426	0.563606	0.555426	0.583607	1	87	712	0	58	855	chr17	q25.3		0.0513937	0.998255	0.0676471	1	0.0294118	0.995781	0.0404624	1	0.0457516	1	0.0166	1	0.0667	1	0.104839
rs7149754	NA	A	G	0.996255	0.996718	1.58112	0.000599952	0.0685622	798	911	0.579375	0.615553	0.618636	-0.337818	1.58112	-1.14947	0.00165174	0.0339715	0.000599952	0.714515	0.91971	1.50541	1.16242	1.57976	1.04284	283	359	156	332	458	121	chr14	q32.2	0.575	0.568815	0.998255	0.612426	0.994048	0.609244	0.995781	0.611176	0.993048	0.584967	1	-0.0076	0.7558	-0.1791	0.7558	0.581967
rs1868778	NA	A	G	1	1	1.57794	0.000449238	0.547347	801	914	0.877958	0.835153	0.908896	1.57794	0.12215	1.27122	0.00244724	0.000449238	0.0835717	0.00107096	0.718119	0.499861	0.704241	0.542569	0.692795	619	170	12	641	246	27	chr7	q32.3	0.822034	0.88087	1	0.864706	1	0.82636	1	0.850289	1	0.839869	1	-0.0302	1	0.0461	1	0.862903
rs4755936	SYT13	A	G	0.997503	0.997812	1.57143	0.00357852	0.276443	799	912	0.11985	0.102845	0.544837	-0.610388	-0.997173	1.57143	0.00831924	0.126362	0.502569	0.00357852	0.296443	0.299491	0.841845	0.916424	0.298793	21	148	630	6	174	732	chr11	p11.2	0.825	0.115854	0.998255	0.133136	0.994048	0.0945378	0.995781	0.104167	0.998841	0.114379	1	-0.0653	0.6789	-0.1725	0.6789	0.145161
rs8069437	NA	A	G	0.993758	0.997812	1.56747	0.00195754	0.640331	796	912	0.197368	0.230853	0.551633	-0.0342173	-0.713444	1.56747	0.00460053	0.0194625	0.151268	0.00195753	2.18467	2.33394	1.22058	1.15909	2.27815	19	275	502	51	318	543	chr17	q21.32	0.833333	0.201401	0.993019	0.192308	0.994048	0.251055	0.991561	0.225694	0.998841	0.246711	0.993377	0.0554	0.5484	-0.0023	0.5484	0.193548
rs1674159	NDUFA11	A	G	1	0.996718	1.56487	0.000520159	0.861809	801	911	0.145704	0.107886	1.06117	1.23597	1.56487	-0.536736	0.00193226	0.00102228	0.000520159	0.737143	1.11429	0.742602	0.709061	0.67004	0.814302	12	208	581	11	173	727	chr19	p13.3	0.841667	0.14087	1	0.155882	1	0.0878661	1	0.109049	0.996524	0.121711	0.993377	0.0294	0.7418	0.0402	0.7418	0.185484
rs11601702	NA	A	G	1	0.996718	1.56446	0.000433191	0.313699	801	911	0.697385	0.641292	0.663723	1.31126	-0.45023	1.56446	0.00164079	0.000572711	0.122411	0.000433191	0.718628	0.673921	0.775772	0.788212	0.707173	405	308	88	382	405	124	chr11	q22.1	0.625	0.691304	1	0.723529	1	0.665254	0.987342	0.643353	1	0.633987	1	-0.0996	1	0.0178	1	0.669355
rs2116538	NA	A	G	0.998752	0.998906	1.56296	0.000443718	0.248477	800	913	0.756234	0.802732	0.813554	1.06944	-0.691432	1.56296	0.00171588	0.00117114	0.457265	0.000443718	1.43122	1.3701	1.31169	1.20507	1.42377	454	303	43	595	277	41	chr2	q22.1	0.725	0.763066	0.998255	0.738235	1	0.840336	0.995781	0.782081	1	0.816993	1	0.0002	0.7443	0.0702	0.7443	0.725806
rs9554632	NA	A	G	0.997503	0.998906	1.56071	0.000603259	1	799	913	0.890762	0.923497	1.21854	1.2648	-0.439736	1.56071	0.00207245	0.00113566	0.984531	0.000603259	1.56799	1.23539	1.48038	1.14322	1.55567	631	163	5	780	128	5	chr13	q31.2	0.90678	0.890052	0.99651	0.894118	1	0.94958	0.995781	0.913295	1	0.892157	1	0.0229	1	0.1124	1	0.862903
rs975072	NA	A	G	0.998752	1	1.55813	0.000318229	0.77908	800	914	0.19389	0.229258	1.55813	0.126768	1.3979	-0.701636	0.000318229	0.0129372	0.000690941	0.435048	0.629268	0.954706	1.23667	1.41421	0.832	48	213	539	46	326	542	chr5	p14.3	0.733333	0.182609	1	0.217647	1	0.248954	1	0.219075	1	0.235294	1	-0.0841	1	-0.1515	1	0.254098
rs10210870	NA	A	G	0.996255	0.996718	1.55734	0.00129824	0.417543	798	911	0.24125	0.286966	0.726786	0.693076	-0.264962	1.55734	0.00217115	0.00284559	0.0425246	0.00129824	1.8022	2.02221	1.26576	1.22359	1.92588	37	310	451	80	362	469	chr2	p25.3	1	0.248691	0.99651	0.217647	1	0.294118	0.995781	0.290267	0.997683	0.271242	1	-0.0181	0.8991	0.0606	0.8991	0.254098
rs7013313	CSMD3	A	C	0.997503	0.997812	1.55328	0.00044704	0.221156	799	912	0.332709	0.283917	0.697058	0.753559	1.55328	-0.834174	0.00167132	0.00225334	0.00044704	0.467898	1.05756	0.741147	0.795203	0.707972	0.876102	80	371	348	81	355	476	chr8	q23.3	0.608333	0.332461	0.99651	0.352941	1	0.28692	0.991561	0.286127	1	0.310458	1	-0.0195	1	0.1494	1	0.290323
rs3817530	UBE2H	A	C	0.998752	0.998906	1.55213	0.000478367	0.770762	800	913	0.82606	0.869399	1.03821	1.50667	-0.243235	1.55213	0.00165234	0.000478367	0.217886	0.000500254	1.43822	1.74587	1.40172	1.58424	1.46159	543	237	20	690	209	14	chr7	q32.2	0.788136	0.830139	0.998255	0.817647	1	0.857741	1	0.861111	0.998841	0.882353	1	0.0156	0.7141	-0.0261	0.7141	0.790323
rs7318601	PIG38	A	G	0.997503	0.998906	1.54902	0.000508958	0.367381	799	913	0.889513	0.848634	0.943349	1.54902	0.356044	1.11858	0.00264391	0.000508958	0.0544286	0.00161656	0.726032	0.442399	0.696386	0.475962	0.694357	633	157	9	662	227	24	chr13	q14.11	0.916667	0.879581	0.99651	0.914706	1	0.848739	0.995781	0.857803	1	0.862745	1	-0.0274	1	0.0068	1	0.887097
rs11218921	NA	A	G	0.998752	0.995624	1.54871	0.00125683	0.103016	800	910	0.253741	0.222039	0.440182	-0.256049	-0.952395	1.54871	0.00394446	0.0325148	0.309519	0.00125683	0.504598	0.500057	0.839407	0.90079	0.50157	62	281	457	36	331	543	chr11	q24.1	0.775	0.254783	1	0.247059	1	0.263713	0.991561	0.230012	0.997683	0.248366	1	-0.0453	0.3967	0.0002	0.3967	0.278689
rs12737127	NA	A	C	0.998752	0.996718	1.54725	0.00207636	0.0517766	800	911	0.801122	0.836802	0.732342	0.35626	1.54725	-0.370819	0.00300662	0.00758596	0.00207636	0.0604888	1.12819	2.56494	1.2729	2.47215	1.21928	519	245	36	631	264	16	chr1	q43	0.824561	0.800523	0.998255	0.782353	1	0.832627	0.987342	0.836416	1	0.826797	1	-0.0339	0.7235	-0.1869	0.7235	0.83871
rs6580511	NA	A	G	0.998752	1	1.54407	0.000298278	0.467264	800	914	0.55798	0.495633	0.654764	1.54407	0.922806	0.604713	0.00147847	0.000298278	0.00266804	0.00514494	0.804418	0.611331	0.778461	0.701863	0.736538	251	391	158	230	446	238	chr5	q33.1	0.566667	0.561739	1	0.544118	1	0.520921	1	0.490751	1	0.526144	1	-0.0114	0.8426	-0.076	0.8426	0.557377
rs1411552	NA	A	C	0.993758	0.991247	1.54258	0.000879392	0.184689	796	906	0.12406	0.0980176	1.54258	0.122207	0.890851	0.0216058	0.000879392	0.01783	0.00286938	0.197826	2.87879	1.90054	0.76727	0.696957	2.06771	4	188	604	12	152	742	chr13	q34	0.808333	0.126095	0.993019	0.127219	0.994048	0.119247	1	0.0976608	0.988413	0.0986842	0.993377	0.0713	0.3046	0.1399	0.3046	0.120968
rs10489436	H6PD	A	G	0.997503	0.993435	1.54152	0.000883064	0.00207818	799	908	0.867665	0.874176	1.54152	-1.11149	1.33045	-0.58636	0.000883064	0.605821	0.00694147	0.124779	1.32506	0.351387	1.05963	0.329839	1.19756	595	198	6	706	177	25	chr1	p36.22	0.915254	0.876963	0.99651	0.832353	1	0.886555	0.995781	0.868728	0.99073	0.904605	0.993377	0.0175	0.5913	0.1522	0.5913	0.854839
rs12960908	NA	A	C	0.993758	0.998906	1.53854	0.000576108	0.709672	796	913	0.117168	0.15847	0.916625	1.47226	1.53854	-0.405908	0.00234247	0.000594766	0.000576108	0.336475	1.06767	1.56509	1.41888	1.48089	1.42985	14	157	625	24	240	649	chr18	q22.3	0.783333	0.116259	0.994764	0.125	0.988095	0.193277	0.995781	0.150289	1	0.169935	1	-0.0161	0.7028	-0.1473	0.7028	0.129032
rs3803833	NA	A	C	0.997503	0.995624	1.53511	0.000492924	0.189422	799	910	0.875156	0.832237	0.921732	1.53511	0.580051	0.964478	0.00242896	0.000492924	0.0265887	0.00224743	0.74946	0.440798	0.707673	0.47371	0.710315	613	174	12	637	242	31	chr17	q24.3	0.883333	0.872822	0.998255	0.870588	1	0.844681	0.983122	0.823699	1	0.816993	1	-0.0241	0.7174	0.0884	0.7174	0.885246
rs6732163	BRE	A	G	0.997503	1	1.53322	0.000460236	0.0862929	799	914	0.800874	0.837882	1.49187	0.482688	-0.645741	1.53322	0.000460236	0.00551498	0.571512	0.000497627	1.50786	0.937118	1.28504	0.826234	1.43871	504	273	22	650	233	31	chr2	p23.2	0.816667	0.799302	0.99651	0.805882	1	0.824268	1	0.841618	1	0.820261	1	0.0128	0.9805	0.1581	0.9805	0.782258
rs3019435	PARK2	A	C	1	0.997812	1.53289	0.00100635	0.276116	801	912	0.92528	0.897702	1.53289	0.648942	-0.308285	1.30995	0.00100635	0.00567199	0.455885	0.0012443	0.617291	1.45623	0.708646	1.57242	0.64949	692	100	9	733	173	6	chr6	q26	0.908333	0.922609	1	0.929412	1	0.911392	0.991561	0.904046	1	0.895425	1	-0.0308	1	-0.0269	1	0.91129
rs10890985	NA	A	G	0.997503	0.997812	1.52832	0.000502038	0.215141	799	912	0.853933	0.893873	1.19249	1.52832	0.307648	1.28816	0.00163448	0.000502038	0.0772145	0.00102006	1.41338	2.49743	1.44072	2.3075	1.46126	581	204	14	726	180	6	chr11	q22.3	0.916667	0.851658	0.99651	0.841176	1	0.87605	0.995781	0.899652	0.996524	0.911765	1	0.0513	0.9735	-0.0444	0.9735	0.887097
rs2745252	NA	A	G	1	1	1.52512	0.00131503	0.505738	801	914	0.942715	0.918668	1.52512	0.615575	-0.226478	1.2124	0.00131503	0.00718115	0.438076	0.00182394	0.593913	1.61042	0.686372	1.71859	0.629358	718	76	7	771	139	4	chr1	p36.12	0.925	0.946957	1	0.929412	1	0.92887	1	0.915029	1	0.911765	1	-0.0592	1	-0.0269	1	0.91129
rs10509271	CTNNA3	A	G	0.995006	0.998906	1.52249	0.00294404	0.0495319	797	913	0.837922	0.862295	0.487778	-0.342444	1.52249	-0.849121	0.00680483	0.0510944	0.00294404	0.255801	1.04823	2.86687	1.21123	2.83301	1.13727	567	203	27	673	230	10	chr10	q21.3	0.833333	0.844406	0.994764	0.804734	0.994048	0.851464	1	0.850116	0.998841	0.839869	1	0.0152	0.569	-0.0722	0.495	0.846774
rs793017	ERGIC1	A	G	0.998752	0.998906	1.52172	0.000595001	0.273039	800	913	0.865337	0.898907	1.40369	0.861146	-0.511502	1.52172	0.000966582	0.0026741	0.769224	0.000595001	1.55071	0.891659	1.38375	0.812343	1.50087	594	198	8	742	159	12	chr5	q35.2	0.833333	0.864111	0.998255	0.855882	1	0.889121	1	0.896412	0.998841	0.898693	1	0.0109	1	0.0637	1	0.879032
[truncated: 10 more columns]

## Sheet: READ ME
Tab 281 SNPs (list of SNPs included in the genetic risk model)		Tab Functional Annotation
SNP	SNP ID from dbSNP	SNP rs#	SNP ID from dbSNP
Gene	Official gene name	SNP position	physical coordinates in hg18
CR.cases.final	overall call rate in centenarians	Band	chromosomal band
CR.contr.final	overall call rate in controls	Alleles	alleles in dbSNPs
max.bayes	maximum log10(Bayes Factor) in 4 genetic models	Gene(s)	official gene name
min.pval	minimum p-value in 4 genetic models	Role	Functional role
HWE	Hardy-Weinberg Equilibrium pvalue (in controls) from Fisher exact test	Amino acid change	aminoacid change for coding SNPs
N.cases	Total number cases	Amino acid position
N.contr	Total number controls	Validated
f_cases_A	frequency of A allele in centenarians	max.bayes
f_controls_A	frequency of A allele in controls
BF.GA	log10(Bayes factor) for genotype association
BF.AA	log10(Bayes factor) for alleleic association
BF.DA	log10(Bayes factor) for dominant association
BF.RA	log10(Bayes factor) for recessive association
min.pval	minimum p-value in 4 genetic models
PVAL.GA	p-value for genotype association
PVAL.AA	p-value for allelic association
PVAL.DA	p-value for dominant association
PVAL.RA	p-value for recessive association
OR.AB.AA	OR for EL comparing AB to AA genotypes
OR.BB.AA	OR for EL comparing BB to AA genotypes
OR.A.B	OR for EL comparing B allele to A allele
OR.A.B.1	OR for EL comparing AB, BB allele to AA allele
OR.A.B.2	OR for EL comparing BB allele to AA, AB allele
n_cases_AA	count of AA genotype in cases
n_cases_AB	count of AB genotype in cases
n_cases_BB	count of BB genotype in cases
n_controls_AA	count of AA genotype in controls
n_controls_AB	count of AB genotype in controls
n_controls_BB	count of BB genotype in controls
chromosome	chromosome
cytogeneticband	cytogenetic band
MAF_HapmapCEU	common allele frequency in Hapmap CEU
f_A_370_cent	frequency of A allele in centenarian samples genotyped with 370 array
CR_cent_370	SNP call rate in centenarian samples genotyped with 370 array
f_A_1M_cent	frequency of A allele in centenarian samples genotyped with 1M array
CR_cent_1M	SNP call rate in centenarian samples genotyped with 1M array
f_A_370_contr	frequency of A allele in control samples genotyped with 370 array
CR_370_contr	SNP call rate in control samples genotyped with 370 array
f_A_550	frequency of A allele in control samples genotyped with 550 array
CR_550	SNP call rate in control samples genotyped with 550 array
f_A_300	frequency of A allele in control samples genotyped with 300 array
CR_300	SNP call rate in control samples genotyped with 300 array
EH.370	excess heterozygosity in samples genotyped with 370
CS.370	cluster separation in samples genotyped with 370
EH.1M	excess heterozygosity in samples genotyped with 1M
CS.1M	cluster separation in samples genotyped with 1M
f_A_610_cent	frequency of A allele in centenarian samples genotyped with 610 array
CR_cent_610	SNP call rate in centenarian samples genotyped with 610 array
CR_contr_610	SNP call rate in 2 control samples genotyped with 610 array
EH.610	excess heterozygosity in samples genotyped with 610
CS.610	cluster separation in samples genotyped with 610
p(AA|EL)	posterior probability of genotype AA in centenarians
p(AB|EL)	posterior probability of genotype AB in centenarians
p(BB|EL)	posterior probability of genotype BB in centenarians
p(AA|AL)	posterior probability of genotype AA in controls
p(AB|AL)	posterior probability of genotype AB in controls
p(BB|AL)	posterior probability of genotype BB in controls

## Sheet: Functional annotation
SNP rs#	SNP position (hg18)	Band	Alleles	Gene(s)	Role	Amino acid change	Amino acid position	Validated	max.bayes
rs2075650	chr19:50087459	19q13.32	A/G	TOMM40	Intron (boundary)	-	-	Y	7.98357
rs1322048	chr9:27222748	9p21.2	A/G	TEK	Downstream	-	-	Y	3.91771
rs12629971	chr3:71866008	3p13	C/T	EIF4E3	Intron	-	-	Y	3.90067
rs1456669	chr3:149418325	3q24	A/C					Y	3.58796
rs6801173	chr3:71878433	3p13	C/T	EIF4E3, GPR27	Intron, Promoter	-, -	-, -	Y	3.23547
rs337656	chr12:91208482	12q22	A/G					Y	3.17808
rs997675	chr9:27248216	9p21.2	C/T					Y	3.17574
rs2247549	chr10:71216579	10q21.3	A/G					Y	3.17523
rs9899404	chr17:44408827	17q21.32	C/T	GIP	Promoter	-	-	Y	3.17073
rs1340573	chr13:58473424	13q21.2	A/G					Y	3.1269
rs4977756	chr9:22058652	9p21.3	A/G					Y	3.05218
rs4073968	chr4:38168230	4p14	A/G					Y	3.04721
rs147295	chr5:95245017	5q15	C/T	ELL2	Downstream	-	-	Y	3.03009
rs4802234	chr19:49914440	19q13.31	G/T	CEACAM16	Downstream	-	-	Y	2.99525
rs8083511	chr18:58179635	18q21.33	A/C	TNFRSF11A	Intron	-	-	Y	2.95138
rs4871976	chr8:22142436	8p21.3	A/G	PHYHIP	Intron	-	-	Y	2.93397
rs651922	chr11:125706500	11q24.2	C/T	DCPS	Intron (boundary)	-	-	Y	2.92329
rs4722094	chr7:22098406	7p15.3	C/T					Y	2.87186
rs4285687	chr1:221720055	1q41	A/G					Y	2.83996
rs3763305	chr6:32477466	6p21.32	A/G	BTNL2	Intron (boundary)	-	-	Y	2.80193
rs1063192	chr9:21993367	9p21.3	C/T	CDKN2A, CDKN2B, CDKN2B	Promoter, 3' UTR, 3' UTR	-, -, -	-, -, -	Y	2.74261
rs12446827	chr16:26419375	16p12.1	A/G					Y	2.68441
rs2738173	chr8:6728348	8p23.1	C/T	DEFB1	Promoter	-	-	Y	2.66119
rs1016013	chr9:96516305	9q22.32	C/T					Y	2.61412
rs7825208	chr8:38446444	8p12	A/G	FGFR1, FGFR1, FGFR1, FGFR1, FGFR1, FGFR1, FGFR1, FGFR1, FGFR1	Promoter, Promoter, Promoter, Promoter, Promoter, Promoter, Promoter, Promoter, Promoter	-, -, -, -, -, -, -, -, -	-, -, -, -, -, -, -, -, -	Y	2.61311
rs915179	chr1:154344873	1q22	A/G	LMNA, LMNA, LMNA	Promoter, Promoter, Promoter	-, -, -	-, -, -	Y	2.59572
rs829751	chr9:24348469	9p21.3	A/G					Y	2.58773
rs2334207	chr16:86138699	16q24.2	G/T					Y	2.56744
rs12585627	chr13:77840423	13q31.1	A/G					Y	2.56692
rs1568282	chr2:14983628	2p24.3	A/G					Y	2.56019
rs17702471	chr13:92675118	13q31.3	A/G	GPC6	Promoter	-	-	Y	2.55508
rs6984496	chr8:10833503	8p23.1	G/T	XKR6, XKR6	Intron, Intron	-, -	-, -	Y	2.51276
rs2758331	chr6:160025060	6q25.3	A/C	SOD2, SOD2, SOD2	Intron, Intron, Intron	-, -, -	-, -, -	Y	2.50422
rs701176	chr1:231429553	1q42.2	C/T	PCNXL2, PCNXL2	Intron, Intron	-, -	-, -	Y	2.49473
rs4245543	chr6:110368102	6q21	C/T					Y	2.48778
rs7246865	chr19:17080105	19p13.11	A/G	MYO9B	Intron	-	-	Y	2.4242
rs9513192	chr13:96328970	13q32.1	A/C					Y	2.36348
rs1412832	chr9:22067543	9p21.3	C/T					Y	2.35144
rs9557276	chr13:99115089	13q32.3	G/T	CLYBL, CLYBL	Intron, Intron	-, -	-, -	Y	2.3155
rs6812745	chr4:7585503	4p16.1	A/G	SORCS2	Intron	-	-	Y	2.29045
rs7155817	chr14:76280004	14q24.3	A/G					Y	2.28261
rs10084768	chr4:13328587	4p15.33	A/G					Y	2.27918
rs2061450	chr18:58911792	18q21.33	C/T					Y	2.27522
rs10483493	chr14:37343112	14q21.1	G/T	TTC6	Intron	-	-	Y	2.25401
rs2252024	chr15:94614251	15q26.2	C/T					Y	2.25288
rs899430	chr8:21755423	8p21.3	C/T					Y	2.25187
rs6997589	chr8:19222052	8p21.3	A/G	SH2D4A	Intron	-	-	Y	2.24955
rs11783247	chr8:10826285	8p23.1	C/T	XKR6, XKR6	Intron, Intron	-, -	-, -	Y	2.23729
rs5758008	chr22:39289206	22q13.1	A/G	MKL1	Intron	-	-	Y	2.21708
rs9530108	chr13:34528064	13q13.2	A/G	NBEA	Intron (boundary)	-	-	Y	2.21554
rs1505696	chr2:6768720	2p25.2	A/G					Y	2.21087
rs7959761	chr12:26280509	12p12.1	C/T	SSPN	Downstream	-	-	Y	2.20224
rs4363980	chr2:158458286	2q24.1	G/T					Y	2.1959
rs1016339	chr2:56275476	2p16.1	C/T					Y	2.18726
rs10505391	chr8:122245007	8q24.12	C/T					Y	2.18141
rs4461634	chr5:19138806	5p14.3	A/G					Y	2.18057
rs1002098	chr4:156068138	4q32.1	G/T					Y	2.17657
rs11063009	chr12:4109753	12p13.32	A/G					Y	2.13728
rs7800926	chr7:90661049	7q21.13	A/G	PFTK1	Intron	-	-	Y	2.12891
rs1834461	chr11:25293035	11p14.3	A/G					Y	2.12177
rs5754682	chr22:32532284	22q12.3	C/T	LARGE, LARGE	Intron, Intron	-, -	-, -	Y	2.12059
rs6443429	chr3:178352192	3q26.32	A/C	TBL1XR1	Intron	-	-	Y	2.10971
rs4933309	chr10:85850651	10q23.1	C/T					Y	2.10868
rs216148	chr5:149426680	5q33.1	A/G	CSF1R	Intron	-	-	Y	2.10802
rs1470196	chr11:101385583	11q22.1	A/G	KIAA1377	Downstream	-	-	Y	2.10518
rs452707	chr19:22095985	19p12	A/G					Y	2.10465
rs9308765	chr2:118759679	2q14.2	A/G					Y	2.10047
rs1858897	chr7:108695618	7q31.1	C/T					Y	2.09679
rs767478	chr4:30239480	4p15.1	A/G					Y	2.09325
rs828154	chr4:16672050	4p15.32	C/T					Y	2.09323
rs2866705	chr20:39763776	20q12	C/T					Y	2.09323
rs1042663	chr6:32013109	6p21.32	A/G	C2, CFB	Coding exon, Promoter	A/A, -	341, -	Y	2.09191
rs6105966	chr20:18746399	20p11.23	A/G	C20orf79	Downstream	-	-	Y	2.08344
rs9397084	chr6:152516483	6q25.1	C/T	SYNE1, SYNE1, SYNE1, SYNE1	Intron, Intron, Intron, Intron	-, -, -, -	-, -, -, -	Y	2.07723
rs563384	chr11:78186995	11q14.1	C/T					Y	2.06767
rs277432	chr19:36918022	19q12	A/G					Y	2.0659
rs590211	chr11:124558844	11q24.2	A/G					Y	2.0624
rs303542	chr9:105213614	9q31.1	A/G					Y	2.04983
rs2432143	chr5:52167072	5q11.2	C/T	ITGA1	Intron	-	-	Y	2.04045
rs9977638	chr21:17890191	21q21.1	C/T	BTG3	Intron	-	-	Y	2.03904
rs8003961	chr14:54721306	14q22.3	A/G	DLG7	Intron	-	-	Y	2.03435
rs1800392	chr8:31093499	8p12	G/T	WRN	Coding exon	L/L	787	Y	2.03115
rs8018467	chr14:97833634	14q32.2	C/T					Y	2.03056
rs2660888	chr12:94975818	12q23.1	C/T					Y	2.02443
rs6115865	chr20:3307303	20p13	C/T					Y	2.02122
rs4141153	chr7:41434471	7p14.1	A/G					Y	2.02091
rs11086106	chr19:18322458	19p13.11	C/T	PGPEP1	Intron	-	-	Y	2.01574
rs2383722	chr9:27278895	9p21.2	G/T	C9orf11	Intron	-	-	Y	2.00476
rs2253363	chr21:15240097	21q11.2	A/G					Y	2.00464
rs982764	chr10:90759978	10q23.31	A/G	FAS, FAS, FAS, FAS, FAS, FAS, FAS, FAS	Intron, Intron, Intron, Intron, Intron, Intron, Intron, Intron	-, -, -, -, -, -, -, -	-, -, -, -, -, -, -, -	Y	1.99924
rs514217	chr6:109230322	6q21	A/G					Y	1.98957
rs2963154	chr5:142722730	5q31.3	C/T	NR3C1, NR3C1, NR3C1, NR3C1, NR3C1, NR3C1, NR3C1	Intron, Intron, Intron, Intron, Intron, Intron, Intron	-, -, -, -, -, -, -	-, -, -, -, -, -, -	Y	1.98521
rs11687681	chr2:11490266	2p25.1	A/G					Y	1.97837
rs336264	chr12:112672425	12q24.13	A/G					Y	1.97018
rs4902538	chr14:67494562	14q24.1	C/T	RAD51L1, RAD51L1, RAD51L1	Intron, Intron, Intron	-, -, -	-, -, -	Y	1.96875
rs12044217	chr1:223969205	1q42.12	C/T					Y	1.9647
rs2880540	chr17:39043136	17q21.31	C/T					Y	1.96443
rs11610554	chr12:68894961	12q15	C/T					Y	1.96434
rs10190125	chr2:2273433	2p25.3	C/T	MYT1L	Intron	-	-	Y	1.95894
rs7853840	chr9:28058081	9p21.2	C/T	LRRN6C	Intron	-	-	Y	1.94656
rs1368774	chr18:36153793	18q12.3	C/T					Y	1.94598
rs11211037	chr1:45048138	1p34.1	A/C	PLK3, LOC343521	Downstream, Promoter	-, -	-, -	Y	1.94263
rs697887	chr12:114799159	12q24.21	A/G					Y	1.94047
rs2243115	chr3:161188974	3q25.33	G/T	IL12A	Promoter	-	-	Y	1.93284
rs751481	chr3:23743870	3p24.3	A/G					Y	1.91993
rs1860242	chr5:11122269	5p15.2	A/G	CTNND2	Intron	-	-	Y	1.90953
rs10923673	chr1:119117786	1p12	G/T					Y	1.90529
rs3904864	chr20:4327086	20p13	A/G					Y	1.89972
rs9652250	chr13:82059194	13q31.1	C/T					Y	1.8952
rs855137	chr12:46004450	12q13.11	A/G					Y	1.88105
rs10505561	chr8:131815307	8q24.22	C/T					Y	1.88023
rs12634249	chr3:4461303	3p26.2	A/C	SUMF1	Intron	-	-	Y	1.87947
rs1998536	chr14:96255752	14q32.2	C/T					Y	1.87929
rs17044026	chr1:215067737	1q41	A/C	ESRRG, ESRRG	Intron, Intron	-, -	-, -	Y	1.86828
rs8098316	chr18:18926553	18q11.2	G/T					Y	1.86828
rs1557967	chr7:139299288	7q34	A/G	TBXAS1, TBXAS1	Intron, Intron	-, -	-, -	Y	1.86708
rs765850	chr4:40537124	4p14	C/T	APBB2	Intron	-	-	Y	1.86626
rs1525501	chr7:109586089	7q31.1	A/G					Y	1.86206
rs1389488	chr12:73220429	12q21.1	A/G					Y	1.85668
rs2679234	chr3:103367485	3q12.3	A/G					Y	1.85197
rs1991289	chr18:27200102	18q12.1	G/T	DSG1	Downstream	-	-	Y	1.84412
rs2014547	chr14:45221032	14q21.3	A/G					Y	1.84409
rs1429842	chr14:36487191	14q13.3	A/G	SLC25A21	Intron	-	-	Y	1.83441
rs3804474	chr6:6566507	6p25.1	C/T	FLJ33708, LY86	Intron, Intron	-, -	-, -	Y	1.83203
rs2312243	chr5:128493226	5q23.3	C/T					Y	1.82026
rs401974	chr2:13999468	2p24.3	C/T					Y	1.81633
rs2927261	chr18:74731402	18q23	C/T					Y	1.81395
rs4785393	chr16:48816984	16q12.1	A/G	PAPD5	Intron	-	-	Y	1.81067
rs7857137	chr9:71518547	9q21.11	A/G					Y	1.81045
rs4771711	chr13:110300660	13q34	A/G					Y	1.81006
rs12129750	chr1:12496410	1p36.22	A/G	VPS13D, VPS13D	Downstream, Downstream	-, -	-, -	Y	1.80937
rs4596036	chr20:46692020	20q13.13	A/G	PREX1	Intron (boundary)	-	-	Y	1.8064
rs10518725	chr15:51603044	15q21.3	A/G	WDR72	Intron	-	-	Y	1.80587
rs3906146	chr9:128503434	9q33.3	A/G	LMX1B	Downstream	-	-	Y	1.80363
rs4751140	chr10:131554098	10q26.3	C/T	EBF3	Intron	-	-	Y	1.80191
rs12155014	chr7:44672246	7p13	C/T	OGDH, OGDH	Intron, Intron	-, -	-, -	Y	1.79987
rs10863373	chr1:216318315	1q41	G/T					Y	1.79949
rs2604294	chr11:113661528	11q23.2	C/T					Y	1.7972
rs1280396	chr15:55519020	15q21.3	C/T	CGNL1	Coding exon	T/A	511	Y	1.79637
rs10263457	chr7:80822767	7q21.11	A/G					Y	1.7941
rs4570560	chr11:49824461	11p11.12	A/G					Y	1.78868
rs8080728	chr17:14830368	17p12	A/G					Y	1.78839
rs158807	chr5:73510358	5q13.3	G/T					Y	1.78434
rs923520	chr5:173907751	5q35.2	A/G					Y	1.77988
rs10957071	chr8:59890007	8q12.1	C/T	TOX	Intron	-	-	Y	1.77819
rs11005328	chr10:57790994	10q21.1	A/C	ZWINT, ZWINT, ZWINT, ZWINT	Coding exon, Coding exon, Coding exon, Coding exon	A/S, A/S, A/S, A/S	4, 4, 4, 4	Y	1.77609
rs750586	chr9:352749	9p24.3	A/G	DOCK8	Intron	-	-	Y	1.7752
rs358256	chr4:22401661	4p15.31	A/G	GBA3	Intron	-	-	Y	1.76871
rs3181360	chr9:116731379	9q33.1	A/G	TNFSF8	Intron	-	-	Y	1.76366
rs10510828	chr3:60095283	3p14.2	A/G	FHIT	Intron	-	-	Y	1.75785
rs7207422	chr17:28478501	17q11.2	A/G	ACCN1, ACCN1	Intron, Intron	-, -	-, -	Y	1.75766
rs2242653	chr6:31783744	6p21.33	C/T	BAT5, C6orf21, LY6G6E, LY6G6D	Promoter, Coding exon, Downstream, Promoter	-, R/K, -, -	-, 167, -, -	Y	1.75525
rs1867102	chr9:96667588	9q22.32	A/G	C9orf3	Intron	-	-	Y	1.755
rs7524519	chr1:217509248	1q41	A/G					Y	1.75461
rs10498342	chr14:38070787	14q21.1	C/T					Y	1.7545
rs1230155	chr4:100208282	4q23	A/G	METAP1, ADH5	Downstream, Downstream	-, -	-, -	Y	1.75358
rs2043270	chr5:158530559	5q33.3	A/G	FLJ31951	Intron	-	-	Y	1.74854
rs6657655	chr1:234122456	1q42.3	C/T	LYST	Promoter	-	-	Y	1.74519
rs3024239	chr8:31118664	8p12	C/T	WRN	Intron (boundary)	-	-	Y	1.74507
rs804283	chr8:11648452	8p23.1	C/T	GATA4, C8orf49	Intron, Promoter	-, -	-, -	Y	1.7442
rs12489296	chr3:107407966	3q13.11	C/T					Y	1.74372
rs1503434	chr3:87993078	3p11.2	A/G					Y	1.74311
rs216493	chr11:16790607	11p15.1	A/G	PLEKHA7	Intron	-	-	Y	1.73954
rs12606250	chr18:64478294	18q22.1	C/T					Y	1.73786
rs7656234	chr4:72575010	4q13.3	C/T	SLC4A4	Intron	-	-	Y	1.7351
rs1822590	chr8:54063349	8q11.23	A/C					Y	1.73452
rs12121466	chr1:106950935	1p21.1	A/C					Y	1.73426
rs10140519	chr14:48006869	14q21.3	C/T					Y	1.73158
rs11954180	chr5:149558162	5q33.1	C/T	SLC6A7	Intron	-	-	Y	1.72999
rs4647992	chr4:103674377	4q24	C/T	NFKB1	Intron	-	-	Y	1.72288
rs924584	chr5:82780228	5q14.2	C/T					Y	1.72057
rs933664	chr16:27843768	16p11.2	A/C					Y	1.72005
rs9916344	chr17:6338937	17p13.2	C/T	PITPNM3	Intron	-	-	Y	1.71872
rs10511330	chr3:115603709	3q13.31	C/T	ZBTB20	Intron	-	-	Y	1.71861
rs3886917	chr4:11230340	4p15.33	A/G					Y	1.71843
rs11153598	chr6:116593485	6q22.1	A/C	NT5DC1	Intron	-	-	Y	1.71803
rs567971	chr8:54047747	8q11.23	A/G					Y	1.71716
rs303006	chr6:25192697	6p22.2	C/T					Y	1.71665
rs2901840	chr2:120844238	2q14.2	A/C					Y	1.71658
rs1898422	chr2:142211489	2q22.1	G/T	LRP1B	Intron	-	-	Y	1.71184
rs10055012	chr5:115928562	5q23.1	G/T	SEMA6A	Intron	-	-	Y	1.71174
rs1005321	chr17:14162226	17p12	C/T	HS3ST3B1	Intron	-	-	Y	1.71159
rs4918255	chr10:108554708	10q25.1	C/T	SORCS1, SORCS1	Intron, Intron	-, -	-, -	Y	1.70741
rs3782415	chr12:92491886	12q22	A/G	SOCS2	Intron	-	-	Y	1.70201
rs7127390	chr11:114627937	11q23.2	A/G	IGSF4	Intron	-	-	Y	1.69914
rs954472	chr1:90766952	1p22.2	C/T					Y	1.69689
rs262883	chr5:169082756	5q35.1	A/G	DOCK2	Intron	-	-	Y	1.69229
rs1463990	chr2:221412758	2q36.1	C/T					Y	1.69219
rs11189119	chr10:99057279	10q24.1	C/T					Y	1.69046
rs882696	chr8:15447669	8p22	A/G	TUSC3, TUSC3	Intron, Intron	-, -	-, -	Y	1.68687
rs6104550	chr20:10016488	20p12.2	C/T					Y	1.68494
rs1189843	chr5:8372632	5p15.2	C/T					Y	1.68475
rs1796412	chr12:120026095	12q24.31	C/T					Y	1.68188
rs2277509	chr14:90819348	14q32.12	G/T					Y	1.67716
rs2304965	chr17:10724596	17p13.1	C/T					Y	1.6755
rs12353067	chr9:1192824	9p24.3	C/T					Y	1.67501
rs1922263	chr12:103396022	12q23.3	G/T	CHST11	Intron	-	-	Y	1.67184
rs12621193	chr2:126386794	2q14.3	A/G					Y	1.66682
rs2722222	chr12:88763395	12q21.33	A/G					Y	1.6661
rs4497194	chr1:237602136	1q43	A/G						1.66361
rs10512392	chr9:111095880	9q31.3	C/T	EPB41L4B, EPB41L4B	Intron, Intron	-, -	-, -	Y	1.66314
rs12341685	chr9:73511201	9q21.13	C/T	TMEM2	Intron	-	-	Y	1.65983
rs1377843	chr3:109865450	3q13.13	C/T	DZIP3	Intron	-	-	Y	1.65928
rs4952085	chr2:31424193	2p23.1	A/G	XDH	Intron	-	-	Y	1.65771
rs9378384	chr6:3753854	6p25.2	A/C					Y	1.65601
rs2660342	chr4:41672561	4p13	C/T	LOC285429	Promoter	-	-	Y	1.65347
rs4240673	chr8:10825022	8p23.1	C/T	XKR6, XKR6	Intron, Intron	-, -	-, -	Y	1.65276
rs4237774	chr11:5997922	11p15.4	A/G	OR56A1	Downstream	-	-	Y	1.65002
rs8073559	chr17:66489079	17q24.3	A/G					Y	1.64674
rs1550765	chr3:107448127	3q13.11	A/G					Y	1.64439
rs2331101	chr5:32925041	5p13.3	C/T					Y	1.64125
rs1395451	chr6:79329158	6q14.1	A/C					Y	1.6409
rs346119	chr4:179920397	4q34.3	A/G					Y	1.64063
rs2269475	chr6:31691910	6p21.33	A/G	AIF1, AIF1, AIF1, BAT2, BAT2	Intron (boundary), Coding exon, Intron (boundary), Promoter, Promoter	-, R/W, -, -, -	-, 15, -, -, -	Y	1.64018
rs6946852	chr7:15609872	7p21.1	C/T	MEOX2	Downstream	-	-	Y	1.63924
rs2543356	chr14:75658039	14q24.3	C/T					Y	1.63828
rs2596230	chr15:31508018	15q14	C/T	RYR3	Intron	-	-	Y	1.6369
rs1581035	chr2:28539836	2p23.2	A/G					Y	1.63511
rs4729049	chr7:92215119	7q21.2	C/T	CDK6	Intron	-	-	Y	1.63461
rs3769583	chr2:32821625	2p22.3	A/G	FLJ20272	Intron	-	-	Y	1.63448
rs12043001	chr1:176073958	1q25.2	C/T					Y	1.63388
rs11943045	chr4:36749141	4p14	C/T					Y	1.63344
rs894558	chr11:19913366	11p15.1	C/T	NAV2, NAV2	Intron, Intron	-, -	-, -	Y	1.63344
rs2075773	chr14:76339541	14q24.3	A/C	ANGEL1	Coding exon	F/C	515	Y	1.6329
rs13125710	chr4:141372395	4q31.1	A/G					Y	1.63115
rs2158860	chr7:20010963	7p15.3	C/T					Y	1.62593
rs1490813	chr5:67174869	5q13.1	C/T					Y	1.62547
rs922943	chr3:25383752	3p24.2	A/G					Y	1.62505
rs249904	chr5:146133248	5q32	C/T	PPP2R2B, PPP2R2B, PPP2R2B, PPP2R2B, PPP2R2B, PPP2R2B	Intron, Intron, Intron, Intron, Intron, Intron	-, -, -, -, -, -	-, -, -, -, -, -	Y	1.62352
rs8003056	chr14:38061679	14q21.1	C/T					Y	1.62209
rs2032563	chr1:7723875	1p36.23	A/G	CAMTA1	Intron	-	-	Y	1.62116
rs9304496	chr18:22362795	18q11.2	C/T	KCTD1	Intron	-	-	Y	1.62101
rs7677714	chr4:184649575	4q35.1	C/T					Y	1.62052
rs723525	chr2:80434963	2p12	A/G	CTNNA2	Intron	-	-	Y	1.62015
rs2201186	chr4:11367169	4p15.33	A/G					Y	1.61991
rs2553377	chr4:124752937	4q28.1	A/C					Y	1.61712
rs1076584	chr14:76323852	14q24.3	C/T	VASH1, ANGEL1	Downstream, 3' UTR	-, -	-, -	Y	1.61365
rs2232548	chr12:9877182	12p13.31	G/T	KLRF1	Coding exon	L/F	67	Y	1.61272
rs3816754	chr17:30457962	17q12	G/T	RAD51L3, RAD51L3, RAD51L3, RAD51L3, RAD51L3	Intron, Intron, Intron, Intron, Intron	-, -, -, -, -	-, -, -, -, -	Y	1.61211
rs9324976	chr5:144444453	5q32	A/C					Y	1.61119
rs10229977	chr7:54318030	7p11.2	C/T					Y	1.60908
rs6991271	chr8:29119091	8p21.1	G/T	KIF13B	Intron	-	-	Y	1.60776
rs2738679	chr16:77062499	16q23.1	C/T	WWOX	Intron	-	-	Y	1.60669
rs1812736	chr8:76461693	8q21.11	C/T					Y	1.60517
rs15606	chr3:149288352	3q24	C/T					Y	1.60485
rs7505612	chr18:4766396	18p11.31	A/C					Y	1.60393
rs1517598	chr4:15629762	4p15.32	A/G	PROM1	Intron	-	-	Y	1.60328
rs524533	chr6:44348537	6p21.1	C/T	NFKBIE, LOC441151, MGC33600	Promoter, Coding exon, Downstream	-, S/F, -	-, 83, -	Y	1.59622
rs2660885	chr12:94980002	12q23.1	A/G					Y	1.59555
rs7319813	chr13:42722441	13q14.11	C/T	PIG38	Intron	-	-	Y	1.59479
rs4541274	chr2:79826944	2p12	C/T	CTNNA2	Intron	-	-	Y	1.59277
rs1033686	chr14:67432263	14q24.1	C/T	RAD51L1, RAD51L1, RAD51L1	Intron, Intron, Intron	-, -, -	-, -, -	Y	1.59218
rs205499	chr17:52327400	17q22	C/T	TRIM25	Intron	-	-	Y	1.58603
rs3780223	chr9:18878920	9p22.1	A/G	C9orf94	Intron	-	-	Y	1.58394
rs9894254	chr17:75799274	17q25.3	C/T	CARD14, SGSH, SLC26A11	Downstream, Coding exon, Promoter	-, V/I, -	-, 361, -	Y	1.5824
rs7149754	chr14:97772228	14q32.2	A/G					Y	1.58112
rs1868778	chr7:131540076	7q32.3	C/T					Y	1.57794
rs4755936	chr11:45247380	11p11.2	C/T	SYT13	Intron	-	-	Y	1.57143
rs8069437	chr17:42261948	17q21.32	C/T					Y	1.56747
rs1674159	chr19:5837732	19p13.3	A/G	NDUFA11	Downstream	-	-	Y	1.56487
rs11601702	chr11:101043901	11q22.1	A/G					Y	1.56446
rs2116538	chr2:137485890	2q22.1	A/G					Y	1.56296
rs9554632	chr13:87058531	13q31.2	C/T					Y	1.56071
rs975072	chr5:23274971	5p14.3	C/T					Y	1.55813
rs10210870	chr2:2984005	2p25.3	A/G					Y	1.55734
rs7013313	chr8:113897754	8q23.3	A/C	CSMD3, CSMD3, CSMD3	Intron, Intron, Intron	-, -, -	-, -, -	Y	1.55328
rs3817530	chr7:129374460	7q32.2	G/T	UBE2H, UBE2H	Intron, Intron	-, -	-, -	Y	1.55213
rs7318601	chr13:42815465	13q14.11	A/G	PIG38	Intron	-	-	Y	1.54902
rs11218921	chr11:122395649	11q24.1	C/T					Y	1.54871
rs12737127	chr1:236579932	1q43	A/C					Y	1.54725
rs6580511	chr5:147314138	5q33.1	A/G					Y	1.54407
rs1411552	chr13:109169265	13q34	G/T					Y	1.54258
rs10489436	chr1:9208308	1p36.22	C/T	H6PD	Promoter	-	-	Y	1.54152
rs12960908	chr18:69070964	18q22.3	G/T					Y	1.53854
rs3803833	chr17:67530506	17q24.3	A/C					Y	1.53511
rs6732163	chr2:28281970	2p23.2	A/G	BRE, BRE, BRE, BRE, BRE	Intron, Intron, Intron, Intron, Intron	-, -, -, -, -	-, -, -, -, -	Y	1.53322
rs3019435	chr6:162129609	6q26	A/C	PARK2, PARK2, PARK2	Intron, Intron, Intron	-, -, -	-, -, -	Y	1.53289
rs10890985	chr11:108733615	11q22.3	A/G					Y	1.52832
rs2745252	chr1:21554223	1p36.12	C/T					Y	1.52512
rs10509271	chr10:68064862	10q21.3	A/G	CTNNA3	Intron	-	-	Y	1.52249
rs793017	chr5:172219114	5q35.2	C/T	ERGIC1	Intron	-	-	Y	1.52172
